# Supplementary material for: Repurposing Itraconazole and Hydroxychloroquine to Target Lysosomal Homeostasis in Epithelial Ovarian Cancer
Source: Cancer Res Commun. 2022 May 4;2(5):293–306. doi: 10.1158/2767-9764.CRC-22-0037 (PMC9981200; doi:10.1158/2767-9764.CRC-22-0037)
Supplement: Supplementary File 1 — CRISPR screen OVCAR5. Results of the Itra sensitizing CRISPR screen on the OVCAR5 cell line using drugZ algorithm. [file crc-22-0037-s05.xlsx]

## Sheet: T35_Itra_vs_DMSO.drugz
GENE	sumZ	numObs	normZ	pval_synth	rank_synth	fdr_synth	pval_supp	rank_supp	fdr_supp
NCOR1	-75	18	-11.45	1.14e-30	1	1.86e-26	1	16370	1
AP2B1	-63.71	18	-9.71	1.37e-22	2	1.12e-18	1	16369	1
KEAP1	-57.23	18	-8.71	1.5e-18	3	8.2e-15	1	16368	1
NBEAL1	-55.83	18	-8.49	9.92e-18	4	4.06e-14	1	16367	1
XPO6	-52.11	18	-7.92	1.17e-15	5	3.84e-12	1	16366	1
C18orf8	-51.87	18	-7.88	1.59e-15	6	4.34e-12	1	16365	1
IGF2R	-50.73	18	-7.71	6.37e-15	7	1.49e-11	1	16364	1
FOXK1	-50.47	18	-7.67	8.72e-15	8	1.78e-11	1	16363	1
RALGAPB	-50.19	18	-7.62	1.23e-14	9	2.23e-11	1	16362	1
LDLR	-49.4	18	-7.5	3.13e-14	10	5.13e-11	1	16361	1
HEXIM1	-40.29	12	-7.49	3.33e-14	11	4.96e-11	1	16360	1
MTO1	-48.81	18	-7.41	6.24e-14	12	8.52e-11	1	16359	1
FASN	-47.83	18	-7.26	1.92e-13	13	2.42e-10	1	16358	1
LRRC57	-38.96	12	-7.24	2.2e-13	14	2.57e-10	1	16357	1
OTUD5	-46.32	18	-7.03	1.05e-12	15	1.15e-09	1	16356	1
NF2	-46.28	18	-7.02	1.1e-12	16	1.12e-09	1	16355	1
TPCN1	-45.8	18	-6.95	1.86e-12	17	1.79e-09	1	16354	1
NDUFAF5	-45.6	18	-6.92	2.32e-12	18	2.11e-09	1	16353	1
MTMR9	-45.02	18	-6.83	4.33e-12	19	3.73e-09	1	16352	1
NUBPL	-44.72	18	-6.78	6.01e-12	20	4.92e-09	1	16351	1
MGEA5	-44.42	18	-6.73	8.28e-12	21	6.46e-09	1	16350	1
CYB561D2	-42.94	17	-6.7	1.05e-11	22	7.83e-09	1	16349	1
COG6	-43.34	18	-6.57	2.56e-11	23	1.82e-08	1	16348	1
AP3D1	-42.31	18	-6.41	7.34e-11	24	5e-08	1	16347	1
PICALM	-42.23	18	-6.4	7.96e-11	25	5.21e-08	1	16346	1
UGDH	-41.8	18	-6.33	1.22e-10	26	7.69e-08	1	16345	1
SLC30A9	-41.28	18	-6.25	2.06e-10	27	1.25e-07	1	16344	1
LSS	-40.98	18	-6.2	2.76e-10	28	1.61e-07	1	16343	1
ARL1	-33.39	12	-6.19	3.01e-10	29	1.7e-07	1	16342	1
NUFIP2	-37.17	15	-6.16	3.58e-10	30	1.95e-07	1	16341	1
UNC50	-36.15	15	-5.99	1.05e-09	31	5.55e-07	1	16340	1
HTT	-39.17	18	-5.92	1.57e-09	32	8.05e-07	1	16339	1
PCYT2	-38.42	18	-5.81	3.14e-09	33	1.56e-06	1	16338	1
GPR107	-38.3	18	-5.79	3.51e-09	34	1.69e-06	1	16337	1
KDM2A	-38.1	18	-5.76	4.24e-09	35	1.98e-06	1	16336	1
UBE2A	-37.7	18	-5.7	6.09e-09	36	2.77e-06	1	16335	1
GRSF1	-37.31	18	-5.64	8.67e-09	37	3.84e-06	1	16334	1
EPT1	-26.31	9	-5.62	9.42e-09	38	4.06e-06	1	16333	1
MIB1	-37.07	18	-5.6	1.07e-08	39	4.48e-06	1	16332	1
CMAS	-35.78	17	-5.56	1.34e-08	40	5.48e-06	1	16331	1
RTN4IP1	-21.2	6	-5.55	1.46e-08	41	5.83e-06	1	16330	1
SPTLC2	-36.65	18	-5.54	1.55e-08	42	6.03e-06	1	16329	1
ECSIT	-35.82	18	-5.41	3.2e-08	43	1.22e-05	1	16328	1
SEC14L1	-35.77	18	-5.4	3.35e-08	44	1.25e-05	1	16327	1
MTFMT	-34.55	17	-5.37	4.04e-08	45	1.47e-05	1	16326	1
RMND1	-32.44	15	-5.36	4.09e-08	46	1.46e-05	1	16325	1
CWC27	-35.43	18	-5.35	4.48e-08	47	1.56e-05	1	16324	1
AMBRA1	-35.09	18	-5.3	5.94e-08	48	2.03e-05	1	16323	1
BTBD9	-34.59	18	-5.22	9.1e-08	49	3.04e-05	1	16322	1
PRPF39	-34.32	18	-5.18	1.14e-07	50	3.73e-05	1	16321	1
CREB1	-34.16	18	-5.15	1.3e-07	51	4.16e-05	1	16320	1
CCDC93	-33.8	18	-5.1	1.74e-07	52	5.49e-05	1	16319	1
PPM1F	-33.28	18	-5.02	2.64e-07	53	8.16e-05	1	16318	1
PIK3C2A	-33.19	18	-5	2.86e-07	54	8.66e-05	1	16317	1
ARID4B	-32.98	18	-4.97	3.36e-07	55	0.0001	1	16316	1
SOX9	-32.96	18	-4.97	3.41e-07	56	9.96e-05	1	16315	1
ALAD	-32.9	18	-4.96	3.57e-07	57	0.000103	1	16314	1
NANS	-32.83	18	-4.95	3.8e-07	58	0.000107	1	16313	1
IWS1	-32.72	18	-4.93	4.12e-07	59	0.000114	1	16312	1
chr10Promiscuous	-256.53	1112	-4.92	4.41e-07	60	0.00012	1	16311	1
LYST	-32.53	18	-4.9	4.79e-07	61	0.000128	1	16310	1
TECR	-32.19	18	-4.85	6.27e-07	62	0.000165	1	16309	1
TRMU	-32.03	18	-4.82	7.09e-07	63	0.000184	1	16308	1
CCDC22	-31.98	18	-4.81	7.39e-07	64	0.000189	1	16307	1
SPTSSA	-18.27	6	-4.76	9.52e-07	65	0.00024	1	16306	1
USP9X	-31.29	18	-4.71	1.25e-06	66	0.000311	1	16305	1
KDSR	-30.3	17	-4.69	1.36e-06	67	0.000333	1	16304	1
BRD9	-31.14	18	-4.69	1.4e-06	68	0.000337	1	16303	1
NDUFA6	-28.4	15	-4.68	1.43e-06	69	0.00034	1	16302	1
KIAA1033	-31.07	18	-4.67	1.47e-06	70	0.000345	1	16301	1
AP2A1	-30.85	18	-4.64	1.74e-06	71	0.000402	1	16300	1
SMEK1	-30.64	18	-4.61	2.03e-06	72	0.000462	1	16299	1
TMEM165	-30.4	18	-4.57	2.43e-06	73	0.000544	1	16298	1
SPTLC1	-30.33	18	-4.56	2.56e-06	74	0.000566	1	16297	1
NDUFA10	-30.28	18	-4.55	2.65e-06	75	0.000579	1	16296	1
CERS6	-30.23	18	-4.55	2.74e-06	76	0.000591	1	16295	1
USP32	-30.02	18	-4.51	3.21e-06	77	0.000682	1	16294	1
VPS54	-29.14	17	-4.51	3.3e-06	78	0.000693	1	16293	1
NDUFA2	-24.47	12	-4.51	3.31e-06	79	0.000687	1	16292	1
NDUFA13	-29.9	18	-4.49	3.49e-06	80	0.000714	1	16291	1
NDUFB10	-24.41	12	-4.49	3.52e-06	81	0.000712	1	16290	1
RAB5C	-24.34	12	-4.48	3.74e-06	82	0.000747	1	16289	1
RNF145	-27.2	15	-4.48	3.77e-06	83	0.000743	1	16288	1.01
AGFG1	-29.73	18	-4.47	3.94e-06	84	0.000769	1	16287	1.01
HECTD1	-29.52	18	-4.43	4.62e-06	85	0.00089	1	16286	1.01
FCHO2	-29.3	18	-4.4	5.4e-06	86	0.00103	1	16285	1.01
SMCR8	-29.29	18	-4.4	5.41e-06	87	0.00102	1	16284	1.01
C1orf43	-29.2	18	-4.39	5.77e-06	88	0.00107	1	16283	1.01
SLC25A39	-29.01	18	-4.36	6.63e-06	89	0.00122	1	16282	1.01
DYNC1H1	-26.46	15	-4.35	6.74e-06	90	0.00123	1	16281	1.01
NDUFA11	-28.9	18	-4.34	7.12e-06	91	0.00128	1	16280	1.01
AP2S1	-27.25	16	-4.34	7.13e-06	92	0.00127	1	16279	1.01
WDR91	-28.79	18	-4.32	7.69e-06	93	0.00135	1	16278	1.01
TRAPPC13	-20.35	9	-4.32	7.81e-06	94	0.00136	1	16277	1.01
PTPN14	-28.66	18	-4.3	8.44e-06	95	0.00145	1	16276	1.01
SLC2A1	-28.64	18	-4.3	8.58e-06	96	0.00146	1	16275	1.01
BIRC6	-28.35	18	-4.26	1.04e-05	97	0.00176	1	16274	1.01
SLC35A1	-25.79	15	-4.24	1.12e-05	98	0.00187	1	16273	1.01
MTA2	-28.07	18	-4.21	1.27e-05	99	0.0021	1	16272	1.01
PFKP	-28.02	18	-4.2	1.31e-05	100	0.00215	1	16271	1.01
PPME1	-27.88	18	-4.18	1.45e-05	101	0.00235	1	16270	1.01
EP300	-27.75	18	-4.16	1.58e-05	102	0.00254	1	16269	1.01
PSMF1	-27.71	18	-4.16	1.62e-05	103	0.00258	1	16268	1.01
EVPL	-27.68	18	-4.15	1.66e-05	104	0.00261	1	16267	1.01
COG7	-27.56	18	-4.13	1.79e-05	105	0.0028	1	16266	1.01
TXNDC17	-27.51	18	-4.12	1.86e-05	106	0.00287	1	16265	1.01
GSR	-27.39	18	-4.11	2.01e-05	107	0.00308	1	16264	1.01
GLTSCR1	-27.37	18	-4.1	2.04e-05	108	0.0031	1	16263	1.01
PDS5B	-27.12	18	-4.06	2.4e-05	109	0.00361	1	16262	1.01
SRSF7	-26.33	17	-4.06	2.44e-05	110	0.00363	1	16261	1.01
GTPBP10	-26.83	18	-4.02	2.9e-05	111	0.00428	1	16260	1.01
TSSC1	-26.81	18	-4.02	2.94e-05	112	0.0043	1	16259	1.01
TRAM2	-26.76	18	-4.01	3.05e-05	113	0.00443	1	16258	1.01
FRMD6	-26.62	18	-3.99	3.33e-05	114	0.00478	1	16257	1.01
HSPA4	-26.36	18	-3.95	3.96e-05	115	0.00563	1	16256	1.01
GNPTAB	-26.34	18	-3.94	4.01e-05	116	0.00566	1	16255	1.01
SMPD1	-26.33	18	-3.94	4.03e-05	117	0.00564	1	16254	1.01
GTPBP3	-26.31	18	-3.94	4.07e-05	118	0.00564	1	16253	1.01
GPR142	-26.26	18	-3.93	4.21e-05	119	0.00578	1	16252	1.01
JMJD6	-26.24	18	-3.93	4.27e-05	120	0.00582	1	16251	1.01
UROS	-23.95	15	-3.93	4.28e-05	121	0.00579	1	16250	1.01
RABIF	-21.39	12	-3.92	4.4e-05	122	0.0059	1	16249	1.01
NDUFV1	-26.14	18	-3.91	4.56e-05	123	0.00607	1	16248	1.01
CPEB4	-25.88	18	-3.87	5.36e-05	124	0.00707	1	16247	1.01
MNT	-25.88	18	-3.87	5.36e-05	125	0.00702	1	16246	1.01
NDUFA8	-25.87	18	-3.87	5.4e-05	126	0.00702	1	16245	1.01
ATP6V1B2	-21.97	13	-3.87	5.47e-05	127	0.00705	1	16244	1.01
FOSL1	-18.22	9	-3.86	5.74e-05	128	0.00734	1	16243	1.01
GPI	-25.7	18	-3.85	6e-05	129	0.00761	1	16242	1.01
LEO1	-25.7	18	-3.85	6.02e-05	130	0.00757	1	16241	1.01
TUBG1	-18.14	9	-3.84	6.17e-05	131	0.0077	1	16240	1.01
HNRNPUL1	-25.54	18	-3.82	6.64e-05	132	0.00824	1	16239	1.01
ATP6V0A1	-25.51	18	-3.82	6.75e-05	133	0.00831	1	16238	1.01
PPWD1	-22.21	14	-3.77	8.27e-05	134	0.0101	1	16237	1.01
NDUFS7	-25.16	18	-3.76	8.43e-05	135	0.0102	1	16236	1.01
WDR7	-23.71	16	-3.76	8.47e-05	136	0.0102	1	16235	1.01
KANSL1	-23.68	16	-3.76	8.63e-05	137	0.0103	1	16234	1.01
NDUFS3	-25.06	18	-3.75	8.96e-05	138	0.0106	1	16233	1.01
NDUFAF3	-25.02	18	-3.74	9.16e-05	139	0.0108	1	16232	1.01
C8orf33	-25.01	18	-3.74	9.21e-05	140	0.0108	1	16231	1.01
APP	-25.01	18	-3.74	9.21e-05	141	0.0107	1	16230	1.01
TBL1XR1	-20.41	12	-3.74	9.33e-05	142	0.0108	1	16229	1.01
KIAA1468	-24.93	18	-3.73	9.69e-05	143	0.0111	1	16228	1.01
KIAA1109	-24.81	18	-3.71	0.000105	144	0.0119	1	16227	1.01
ACLY	-24.8	18	-3.71	0.000105	145	0.0118	1	16226	1.01
ARL16	-22.61	15	-3.7	0.000107	146	0.012	1	16225	1.01
GOSR1	-24.73	18	-3.7	0.00011	147	0.0122	1	16224	1.01
KHSRP	-23.29	16	-3.69	0.000112	148	0.0123	1	16223	1.01
CS	-14.26	6	-3.69	0.000112	149	0.0123	1	16222	1.01
FOXRED1	-24.64	18	-3.68	0.000116	150	0.0127	1	16221	1.01
SLC25A28	-24.63	18	-3.68	0.000117	151	0.0126	1	16220	1.01
NDUFS1	-24.59	18	-3.67	0.000119	152	0.0128	1	16219	1.01
SNAPIN	-24.58	18	-3.67	0.00012	153	0.0128	1	16218	1.01
SLC12A7	-24.51	18	-3.66	0.000125	154	0.0133	1	16217	1.01
CDK5	-22.32	15	-3.65	0.00013	155	0.0137	1	16216	1.01
PCBP1	-24.44	18	-3.65	0.000131	156	0.0137	1	16215	1.01
NDUFC2	-19.95	12	-3.65	0.000131	157	0.0137	1	16214	1.01
DENND1A	-24.34	18	-3.64	0.000138	158	0.0143	1	16213	1.01
NDUFA9	-24.34	18	-3.63	0.000139	159	0.0143	1	16212	1.01
TAOK1	-24.32	18	-3.63	0.00014	160	0.0143	1	16211	1.01
OAZ1	-22.2	15	-3.63	0.00014	161	0.0143	1	16210	1.01
NDUFS8	-23.59	17	-3.63	0.000144	162	0.0145	1	16209	1.01
MTIF2	-14	6	-3.62	0.000147	163	0.0147	1	16208	1.01
YBEY	-24.23	18	-3.62	0.000148	164	0.0147	1	16207	1.01
SP2	-24.23	18	-3.62	0.000148	165	0.0147	1	16206	1.01
C17orf105	-19.77	12	-3.62	0.000149	166	0.0147	1	16205	1.01
LDLRAP1	-24.11	18	-3.6	0.000159	167	0.0156	1	16204	1.01
ICT1	-24.03	18	-3.59	0.000167	168	0.0162	1	16203	1.01
ARID4A	-19.61	12	-3.59	0.000168	169	0.0163	1	16202	1.01
FAM193A	-23.96	18	-3.58	0.000174	170	0.0168	1	16201	1.01
UBTF	-23.28	17	-3.58	0.000174	171	0.0167	1	16200	1.01
CNOT4	-23.9	18	-3.57	0.00018	172	0.0172	1	16199	1.01
PKMYT1	-21.07	14	-3.57	0.00018	173	0.0171	1	16198	1.01
MATR3	-23.86	18	-3.56	0.000185	174	0.0174	1	16197	1.01
SNX13	-19.46	12	-3.56	0.000187	175	0.0175	1	16196	1.01
PTAR1	-23.82	18	-3.56	0.000189	176	0.0175	1	16195	1.01
KIF11	-21.73	15	-3.55	0.000191	177	0.0176	1	16194	1.01
TSC1	-23.79	18	-3.55	0.000192	178	0.0177	1	16193	1.01
ATP5B	-22.41	16	-3.55	0.000194	179	0.0178	1	16192	1.01
CAP1	-19.39	12	-3.54	0.000196	180	0.0179	1	16191	1.01
C17orf96	-23.69	18	-3.54	0.000203	181	0.0184	1	16190	1.01
GTF3C4	-22.97	17	-3.53	0.000209	182	0.0188	1	16189	1.01
ALAS1	-23.59	18	-3.52	0.000215	183	0.0193	1	16188	1.01
NOSIP	-23.54	18	-3.51	0.000222	184	0.0197	1	16187	1.01
DDX41	-21.49	15	-3.51	0.000222	185	0.0197	1	16186	1.01
PDE4DIP	-23.54	18	-3.51	0.000222	186	0.0196	1	16185	1.01
HELZ	-23.49	18	-3.51	0.000228	187	0.02	1	16184	1.01
GALNT11	-23.44	18	-3.5	0.000236	188	0.0205	1	16183	1.01
MTMR6	-23.43	18	-3.49	0.000237	189	0.0205	1	16182	1.01
GCLC	-20.64	14	-3.49	0.00024	190	0.0207	1	16181	1.01
CRLF3	-23.37	18	-3.49	0.000245	191	0.021	1	16180	1.01
MDH2	-23.33	18	-3.48	0.000251	192	0.0214	1	16179	1.01
BACH1	-23.19	18	-3.46	0.000272	193	0.0231	1	16178	1.01
GOSR2	-22.51	17	-3.45	0.000276	194	0.0233	1	16177	1.01
PLCD4	-23.14	18	-3.45	0.00028	195	0.0235	1	16176	1.01
MAP4K4	-23.09	18	-3.44	0.000288	196	0.0241	1	16175	1.01
ACAD9	-22.41	17	-3.44	0.000293	197	0.0243	1	16174	1.01
AMFR	-23.02	18	-3.43	0.000299	198	0.0248	1	16173	1.01
TIAF1	-18.77	12	-3.43	0.000306	199	0.0251	1	16172	1.01
GOLGA7	-20.91	15	-3.41	0.000319	200	0.0261	1	16171	1.01
AKAP10	-22.87	18	-3.41	0.000325	201	0.0265	1	16170	1.01
SDC4	-22.77	18	-3.39	0.000345	202	0.0279	1	16169	1.01
PPP2R1A	-19.31	13	-3.39	0.000355	203	0.0287	1	16168	1.01
NDUFS4	-22.68	18	-3.38	0.000364	204	0.0292	1	16167	1.01
TK1	-22.61	18	-3.37	0.000378	205	0.0301	1	16166	1.01
WDR81	-22.57	18	-3.36	0.000385	206	0.0306	1	16165	1.01
TRIM25	-22.49	18	-3.35	0.000404	207	0.032	1	16164	1.01
KRT36	-22.47	18	-3.35	0.000408	208	0.0321	1	16163	1.01
TGFBRAP1	-22.44	18	-3.34	0.000415	209	0.0325	1	16162	1.01
SFXN4	-22.34	18	-3.33	0.000439	210	0.0342	1	16161	1.01
ACAT2	-22.31	18	-3.32	0.000447	211	0.0347	1	16160	1.01
TBC1D2B	-22.28	18	-3.32	0.000453	212	0.035	1	16159	1.01
RNF146	-22.26	18	-3.32	0.000458	213	0.0352	1	16158	1.01
FBXW2	-22.25	18	-3.31	0.000461	214	0.0353	1	16157	1.01
MAP2K7	-21.62	17	-3.31	0.000462	215	0.0352	1	16156	1.01
WDR83	-21.59	17	-3.31	0.000471	216	0.0357	1	16155	1.01
ARHGAP23	-22.21	18	-3.31	0.000471	217	0.0355	1	16154	1.01
TRA2A	-18.13	12	-3.31	0.000472	218	0.0355	1	16153	1.01
CORO6	-22.11	18	-3.29	0.000499	219	0.0373	1	16152	1.01
SMURF2	-20.14	15	-3.28	0.000511	220	0.038	0.999	16151	1.01
COMMD4	-17.99	12	-3.28	0.000519	221	0.0385	0.999	16150	1.01
SMARCD1	-22.03	18	-3.28	0.00052	222	0.0384	0.999	16149	1.01
HID1	-21.96	18	-3.27	0.000541	223	0.0397	0.999	16148	1.01
CACNB1	-21.92	18	-3.26	0.000553	224	0.0404	0.999	16147	1.01
SRSF2	-17.88	12	-3.26	0.00056	225	0.0408	0.999	16146	1.01
VPS39	-21.86	18	-3.25	0.00057	226	0.0413	0.999	16145	1.01
IQGAP1	-21.85	18	-3.25	0.000573	227	0.0413	0.999	16144	1.01
ARNT	-21.84	18	-3.25	0.000577	228	0.0414	0.999	16143	1.01
GJC1	-21.83	18	-3.25	0.00058	229	0.0414	0.999	16142	1.01
DSTYK	-21.82	18	-3.25	0.000583	230	0.0415	0.999	16141	1.01
GNL1	-21.81	18	-3.25	0.000586	231	0.0415	0.999	16140	1.01
DGAT1	-21.79	18	-3.24	0.000593	232	0.0418	0.999	16139	1.01
USF2	-21.1	17	-3.23	0.000619	233	0.0435	0.999	16138	1.01
WDR73	-21.64	18	-3.22	0.000642	234	0.0449	0.999	16137	1.01
VPS33B	-21.64	18	-3.22	0.000643	235	0.0448	0.999	16136	1.01
SLC25A37	-21.55	18	-3.21	0.000673	236	0.0467	0.999	16135	1.01
SPG11	-21.53	18	-3.2	0.000682	237	0.0471	0.999	16134	1.01
PPY	-15.2	9	-3.2	0.000695	238	0.0478	0.999	16133	1.01
COL4A3BP	-21.43	18	-3.19	0.000719	239	0.0492	0.999	16132	1.01
GFM2	-21.41	18	-3.18	0.000728	240	0.0497	0.999	16131	1.01
RAB21	-17.47	12	-3.18	0.000731	241	0.0497	0.999	16130	1.01
CNOT2	-21.4	18	-3.18	0.000732	242	0.0495	0.999	16129	1.01
LYRM9	-17.43	12	-3.17	0.00075	243	0.0505	0.999	16128	1.01
HMGCR	-20.11	16	-3.17	0.000758	244	0.0508	0.999	16127	1.01
RAD51D	-21.32	18	-3.17	0.000761	245	0.0509	0.999	16126	1.01
TAF1A	-20.04	16	-3.16	0.000791	246	0.0526	0.999	16125	1.01
NMT1	-21.24	18	-3.16	0.000795	247	0.0527	0.999	16124	1.01
LCMT1	-21.22	18	-3.15	0.000803	248	0.053	0.999	16123	1.01
NADK	-21.21	18	-3.15	0.000809	249	0.0532	0.999	16122	1.01
OR8I2	-17.32	12	-3.15	0.000809	250	0.053	0.999	16121	1.01
SKI	-21.14	18	-3.14	0.000841	251	0.0548	0.999	16120	1.01
NDUFAF6	-21.07	18	-3.13	0.00087	252	0.0565	0.999	16119	1.01
HMBS	-20.97	18	-3.12	0.000919	253	0.0594	0.999	16118	1.01
MAF1	-20.92	18	-3.11	0.000943	254	0.0608	0.999	16117	1.01
KIAA0907	-20.9	18	-3.1	0.000952	255	0.0611	0.999	16116	1.01
MYO18A	-20.29	17	-3.1	0.000962	256	0.0615	0.999	16115	1.01
COPS4	-19.68	16	-3.1	0.000963	257	0.0614	0.999	16114	1.01
SF3B5	-16.32	11	-3.1	0.000965	258	0.0612	0.999	16113	1.01
NARG2	-17.03	12	-3.1	0.00097	259	0.0613	0.999	16112	1.02
MTHFD1	-17.72	13	-3.1	0.000974	260	0.0613	0.999	16111	1.02
STK11IP	-20.85	18	-3.1	0.000977	261	0.0613	0.999	16110	1.02
UBA6	-16.99	12	-3.09	0.001	262	0.0624	0.999	16109	1.02
BEND3	-20.69	18	-3.07	0.00106	263	0.066	0.999	16108	1.02
ZBTB7A	-20.68	18	-3.07	0.00107	264	0.0662	0.999	16107	1.02
NAT6	-16.8	12	-3.06	0.00112	265	0.0694	0.999	16106	1.02
ANKMY2	-20.56	18	-3.05	0.00113	266	0.0697	0.999	16105	1.02
GAS2L2	-20.55	18	-3.05	0.00114	267	0.0699	0.999	16104	1.02
2021-03-05	-20.52	18	-3.05	0.00116	268	0.0707	0.999	16103	1.02
SHMT2	-20.49	18	-3.04	0.00118	269	0.0717	0.999	16102	1.02
C16orf72	-20.47	18	-3.04	0.00119	270	0.072	0.999	16101	1.02
PDHA1	-20.45	18	-3.04	0.0012	271	0.0726	0.999	16100	1.02
GMEB1	-20.44	18	-3.03	0.00121	272	0.0727	0.999	16099	1.02
AP3B1	-18	14	-3.03	0.00122	273	0.0733	0.999	16098	1.02
PLEKHH3	-20.41	18	-3.03	0.00123	274	0.0734	0.999	16097	1.02
FBXW7	-20.38	18	-3.03	0.00124	275	0.074	0.999	16096	1.02
MBTPS1	-19.8	17	-3.02	0.00125	276	0.0739	0.999	16095	1.02
MYCBP2	-20.27	18	-3.01	0.00132	277	0.0778	0.999	16094	1.02
KLF6	-20.22	18	-3	0.00135	278	0.0793	0.999	16093	1.02
PPP2R2A	-18.46	15	-3	0.00135	279	0.0792	0.999	16092	1.02
ZFP91	-20.2	18	-3	0.00136	280	0.0796	0.999	16091	1.02
GCC1	-20.16	18	-2.99	0.00139	281	0.081	0.999	16090	1.02
MYO9B	-20.08	18	-2.98	0.00145	282	0.0843	0.999	16089	1.02
FRYL	-20.03	18	-2.97	0.00149	283	0.0859	0.999	16088	1.02
ARL4D	-14.15	9	-2.97	0.0015	284	0.0862	0.999	16087	1.02
UNK	-19.98	18	-2.96	0.00153	285	0.0877	0.998	16086	1.02
PPT2	-19.97	18	-2.96	0.00153	286	0.0876	0.998	16085	1.02
SENP8	-16.27	12	-2.96	0.00156	287	0.089	0.998	16084	1.02
UBE2K	-16.21	12	-2.94	0.00162	288	0.0921	0.998	16083	1.02
MAFG	-11.45	6	-2.94	0.00164	289	0.0932	0.998	16082	1.02
MRPS35	-19.26	17	-2.94	0.00166	290	0.0935	0.998	16081	1.02
KIF24	-19.8	18	-2.94	0.00166	291	0.0936	0.998	16080	1.02
CLASP1	-19.8	18	-2.94	0.00167	292	0.0934	0.998	16079	1.02
CDC37	-18.07	15	-2.93	0.00168	293	0.0936	0.998	16078	1.02
JUND	-19.78	18	-2.93	0.00168	294	0.0937	0.998	16077	1.02
ATP5SL	-19.72	18	-2.92	0.00173	295	0.0962	0.998	16076	1.02
CRYBA1	-19.7	18	-2.92	0.00176	296	0.0971	0.998	16075	1.02
VWA5B1	-19.69	18	-2.92	0.00176	297	0.0972	0.998	16074	1.02
NR2C2	-19.68	18	-2.92	0.00177	298	0.0973	0.998	16073	1.02
FDFT1	-19.66	18	-2.91	0.00179	299	0.0978	0.998	16072	1.02
SRRT	-19.08	17	-2.91	0.00181	300	0.0989	0.998	16071	1.02
CHERP	-18.51	16	-2.91	0.00181	301	0.0986	0.998	16070	1.02
KLF5	-19.62	18	-2.91	0.00182	302	0.0985	0.998	16069	1.02
VPS53	-19.62	18	-2.91	0.00183	303	0.0986	0.998	16068	1.02
AUNIP	-17.9	15	-2.91	0.00183	304	0.0985	0.998	16067	1.02
IER3IP1	-14.58	10	-2.9	0.00188	305	0.101	0.998	16066	1.02
TNS4	-19.49	18	-2.89	0.00194	306	0.104	0.998	16065	1.02
DCUN1D3	-15.88	12	-2.88	0.00198	307	0.106	0.998	16064	1.02
BCMO1	-19.44	18	-2.88	0.00199	308	0.106	0.998	16063	1.02
ORMDL3	-19.44	18	-2.88	0.00199	309	0.106	0.998	16062	1.02
ZFHX3	-19.43	18	-2.88	0.002	310	0.106	0.998	16061	1.02
CLPP	-19.41	18	-2.88	0.00202	311	0.106	0.998	16060	1.02
LARP7	-15.83	12	-2.87	0.00204	312	0.107	0.998	16059	1.02
RNMTL1	-19.38	18	-2.87	0.00205	313	0.107	0.998	16058	1.02
GMEB2	-19.38	18	-2.87	0.00205	314	0.107	0.998	16057	1.02
PRPF6	-17.67	15	-2.87	0.00207	315	0.108	0.998	16056	1.02
LYZL6	-15.79	12	-2.86	0.00209	316	0.108	0.998	16055	1.02
ARL10	-19.28	18	-2.86	0.00215	317	0.111	0.998	16054	1.02
ANKRD17	-19.25	18	-2.85	0.00219	318	0.113	0.998	16053	1.02
NKIRAS2	-19.21	18	-2.84	0.00222	319	0.114	0.998	16052	1.02
MBD3	-19.2	18	-2.84	0.00224	320	0.115	0.998	16051	1.02
TIPRL	-15.63	12	-2.83	0.00231	321	0.118	0.998	16050	1.02
CAND1	-19.13	18	-2.83	0.00231	322	0.118	0.998	16049	1.02
NPC1	-19.13	18	-2.83	0.00232	323	0.117	0.998	16048	1.02
MRPL23	-18.59	17	-2.83	0.00232	324	0.117	0.998	16047	1.02
HNRNPD	-17.44	15	-2.83	0.00234	325	0.118	0.998	16046	1.02
ARFIP2	-19.1	18	-2.83	0.00235	326	0.118	0.998	16045	1.02
SLC26A11	-19.05	18	-2.82	0.0024	327	0.12	0.998	16044	1.02
CBLL1	-17.38	15	-2.82	0.00242	328	0.121	0.998	16043	1.02
AASDHPPT	-15.53	12	-2.81	0.00244	329	0.121	0.998	16042	1.02
GAPDHS	-18.47	17	-2.81	0.00246	330	0.122	0.998	16041	1.02
ITGA3	-19	18	-2.81	0.00247	331	0.122	0.998	16040	1.02
ZFYVE26	-18.98	18	-2.81	0.00249	332	0.123	0.998	16039	1.02
DNAI2	-18.97	18	-2.81	0.0025	333	0.123	0.998	16038	1.02
KRT10	-18.94	18	-2.8	0.00254	334	0.125	0.997	16037	1.02
HCN1	-18.93	18	-2.8	0.00255	335	0.125	0.997	16036	1.02
SYS1	-14.1	10	-2.8	0.00256	336	0.125	0.997	16035	1.02
C10orf137	-18.9	18	-2.8	0.00258	337	0.126	0.997	16034	1.02
DUSP8	-17.21	15	-2.79	0.00264	338	0.128	0.997	16033	1.02
EIF2S1	-11.72	7	-2.78	0.00271	339	0.131	0.997	16032	1.02
RHBDF2	-18.78	18	-2.78	0.00273	340	0.131	0.997	16031	1.02
VPS52	-18.25	17	-2.78	0.00274	341	0.131	0.997	16030	1.02
FOXM1	-18.23	17	-2.77	0.00277	342	0.132	0.997	16029	1.02
UBTD1	-18.74	18	-2.77	0.00279	343	0.133	0.997	16028	1.02
DMRTC2	-18.14	17	-2.76	0.00288	344	0.137	0.997	16027	1.02
GRB7	-18.66	18	-2.76	0.0029	345	0.138	0.997	16026	1.02
ATP6V0C	-10.76	6	-2.76	0.00292	346	0.138	0.997	16025	1.02
C17orf66	-18.64	18	-2.76	0.00292	347	0.138	0.997	16024	1.02
NSD1	-18.62	18	-2.75	0.00295	348	0.139	0.997	16023	1.02
CCL14	-16.97	15	-2.75	0.003	349	0.141	0.997	16022	1.02
TLCD1	-18.58	18	-2.75	0.00301	350	0.141	0.997	16021	1.02
THRA	-18.57	18	-2.75	0.00302	351	0.141	0.997	16020	1.02
RSAD1	-18.55	18	-2.74	0.00306	352	0.142	0.997	16019	1.02
C17orf70	-18.55	18	-2.74	0.00306	353	0.142	0.997	16018	1.02
PHF12	-18.55	18	-2.74	0.00306	354	0.141	0.997	16017	1.02
COQ10B	-13.11	9	-2.74	0.00306	355	0.141	0.997	16016	1.02
KLK7	-18.53	18	-2.74	0.00308	356	0.142	0.997	16015	1.02
C5orf20	-13.08	9	-2.74	0.00312	357	0.143	0.997	16014	1.02
ITGA2B	-18.49	18	-2.73	0.00314	358	0.144	0.997	16013	1.02
COG3	-16.84	15	-2.73	0.00321	359	0.146	0.997	16012	1.02
MMP28	-18.37	18	-2.71	0.00332	360	0.151	0.997	16011	1.02
DNM3	-17.84	17	-2.71	0.00334	361	0.152	0.997	16010	1.02
PANK3	-12.98	9	-2.71	0.00334	362	0.151	0.997	16009	1.02
CPZ	-18.33	18	-2.71	0.00339	363	0.153	0.997	16008	1.02
NF1	-18.31	18	-2.71	0.00341	364	0.153	0.997	16007	1.02
ASB16	-18.28	18	-2.7	0.00345	365	0.155	0.997	16006	1.02
KHDRBS1	-18.28	18	-2.7	0.00346	366	0.155	0.997	16005	1.02
APLP1	-18.28	18	-2.7	0.00347	367	0.155	0.997	16004	1.02
CDK5R1	-18.27	18	-2.7	0.00347	368	0.154	0.997	16003	1.02
PSMD6	-17.22	16	-2.7	0.00349	369	0.155	0.997	16002	1.02
STRA13	-18.25	18	-2.7	0.00351	370	0.155	0.996	16001	1.02
KDM3B	-18.25	18	-2.7	0.00352	371	0.155	0.996	16000	1.02
NDUFS6	-16.65	15	-2.69	0.00354	372	0.156	0.996	15999	1.02
HTRA2	-18.22	18	-2.69	0.00356	373	0.156	0.996	15998	1.02
KIAA1432	-18.21	18	-2.69	0.00357	374	0.156	0.996	15997	1.02
DLX1	-18.2	18	-2.69	0.00359	375	0.157	0.996	15996	1.02
TRAPPC11	-17.15	16	-2.69	0.0036	376	0.157	0.996	15995	1.02
CCDC86	-18.19	18	-2.69	0.00361	377	0.157	0.996	15994	1.02
EHMT1	-18.19	18	-2.69	0.00361	378	0.156	0.996	15993	1.02
G6PD	-14.22	11	-2.69	0.00361	379	0.156	0.996	15992	1.02
CDK12	-18.18	18	-2.68	0.00363	380	0.156	0.996	15991	1.02
OSBP	-18.16	18	-2.68	0.00367	381	0.158	0.996	15990	1.02
WNT9B	-18.15	18	-2.68	0.00368	382	0.158	0.996	15989	1.02
BLOC1S3	-18.14	18	-2.68	0.00369	383	0.158	0.996	15988	1.02
KDM8	-18.13	18	-2.68	0.00371	384	0.158	0.996	15987	1.02
MRPL27	-17.6	17	-2.67	0.00374	385	0.159	0.996	15986	1.02
TCF12	-18.1	18	-2.67	0.00375	386	0.159	0.996	15985	1.02
CUL3	-17.07	16	-2.67	0.00376	387	0.159	0.996	15984	1.02
RSBN1L	-18.09	18	-2.67	0.00378	388	0.16	0.996	15983	1.02
ZNF593	-15.94	14	-2.67	0.0038	389	0.16	0.996	15982	1.02
FBXO5	-14.76	12	-2.67	0.0038	390	0.16	0.996	15981	1.02
TBC1D16	-18.06	18	-2.67	0.00383	391	0.16	0.996	15980	1.02
ATP6V0B	-15.92	14	-2.67	0.00384	392	0.16	0.996	15979	1.02
MYADML2	-18.05	18	-2.67	0.00384	393	0.16	0.996	15978	1.02
DHX15	-16.99	16	-2.66	0.0039	394	0.162	0.996	15977	1.02
GFPT2	-18	18	-2.66	0.00393	395	0.163	0.996	15976	1.02
SPATA21	-17.99	18	-2.66	0.00395	396	0.163	0.996	15975	1.02
REXO1	-17.98	18	-2.65	0.00397	397	0.164	0.996	15974	1.02
PHF6	-12.7	9	-2.65	0.00402	398	0.165	0.996	15973	1.02
ZCCHC4	-17.88	18	-2.64	0.00416	399	0.171	0.996	15972	1.02
GRK6	-17.87	18	-2.64	0.00417	400	0.171	0.996	15971	1.02
RBM10	-17.84	18	-2.63	0.00424	401	0.173	0.996	15970	1.02
SLC25A1	-17.83	18	-2.63	0.00426	402	0.173	0.996	15969	1.02
MIF4GD	-17.83	18	-2.63	0.00426	403	0.173	0.996	15968	1.02
EPHA2	-17.8	18	-2.63	0.00431	404	0.175	0.996	15967	1.02
MON2	-17.78	18	-2.62	0.00435	405	0.176	0.996	15966	1.02
CORO1C	-17.77	18	-2.62	0.00438	406	0.176	0.996	15965	1.02
C17orf49	-17.76	18	-2.62	0.00439	407	0.176	0.996	15964	1.02
TMEM170A	-16.18	15	-2.62	0.00445	408	0.179	0.996	15963	1.02
COPS3	-16.17	15	-2.61	0.00449	409	0.18	0.996	15962	1.02
LHX9	-17.71	18	-2.61	0.00449	410	0.179	0.996	15961	1.02
XPR1	-17.71	18	-2.61	0.0045	411	0.179	0.996	15960	1.02
DONSON	-16.14	15	-2.61	0.00456	412	0.181	0.995	15959	1.02
U2SURP	-16.12	15	-2.6	0.0046	413	0.182	0.995	15958	1.02
SBF2	-17.65	18	-2.6	0.00461	414	0.182	0.995	15957	1.02
ATP5F1	-12.48	9	-2.6	0.00462	415	0.182	0.995	15956	1.02
MRM1	-17.64	18	-2.6	0.00464	416	0.183	0.995	15955	1.02
GULP1	-12.47	9	-2.6	0.00465	417	0.183	0.995	15954	1.02
FIG4	-17.61	18	-2.6	0.0047	418	0.184	0.995	15953	1.02
GALK1	-17.61	18	-2.6	0.00471	419	0.184	0.995	15952	1.02
VPS33A	-16.6	16	-2.6	0.00471	420	0.184	0.995	15951	1.02
BRD1	-17.59	18	-2.59	0.00473	421	0.184	0.995	15950	1.02
ETV3	-16.02	15	-2.59	0.00483	422	0.187	0.995	15949	1.02
XAF1	-17.54	18	-2.59	0.00485	423	0.188	0.995	15948	1.02
CTPS1	-15.46	14	-2.58	0.00487	424	0.188	0.995	15947	1.02
PRDX6	-10.1	6	-2.58	0.00493	425	0.19	0.995	15946	1.02
IGHMBP2	-17.49	18	-2.58	0.00495	426	0.19	0.995	15945	1.02
PTPN12	-17.49	18	-2.58	0.00495	427	0.19	0.995	15944	1.02
PRKRIP1	-15.96	15	-2.58	0.00498	428	0.19	0.995	15943	1.02
ZBTB18	-17.44	18	-2.57	0.00506	429	0.193	0.995	15942	1.02
DTYMK	-15.37	14	-2.57	0.0051	430	0.194	0.995	15941	1.02
MLX	-17.42	18	-2.57	0.00512	431	0.195	0.995	15940	1.02
KAZN	-17.41	18	-2.57	0.00515	432	0.195	0.995	15939	1.02
SLTM	-17.39	18	-2.56	0.00518	433	0.196	0.995	15938	1.02
C17orf78	-15.87	15	-2.56	0.00519	434	0.196	0.995	15937	1.02
OR2K2	-10.04	6	-2.56	0.0052	435	0.196	0.995	15936	1.02
USP34	-17.36	18	-2.56	0.00526	436	0.197	0.995	15935	1.02
KRTAP16-1	-17.32	18	-2.55	0.00535	437	0.2	0.995	15934	1.02
TMUB2	-15.78	15	-2.55	0.00544	438	0.203	0.995	15933	1.02
OR2V2	-14.1	12	-2.54	0.00548	439	0.204	0.995	15932	1.02
LEPREL4	-17.22	18	-2.54	0.00559	440	0.208	0.994	15931	1.02
VPS18	-17.21	18	-2.54	0.00561	441	0.208	0.994	15930	1.02
GADD45GIP1	-15.18	14	-2.54	0.00562	442	0.208	0.994	15929	1.02
OIP5	-17.16	18	-2.53	0.00573	443	0.212	0.994	15928	1.02
AKIRIN2	-14	12	-2.53	0.00578	444	0.213	0.994	15927	1.02
RFNG	-15.65	15	-2.52	0.00579	445	0.213	0.994	15926	1.02
DHX35	-17.14	18	-2.52	0.0058	446	0.213	0.994	15925	1.02
BAAT	-17.14	18	-2.52	0.0058	447	0.212	0.994	15924	1.02
VAC14	-17.13	18	-2.52	0.00581	448	0.212	0.994	15923	1.02
TMEM132D	-17.12	18	-2.52	0.00584	449	0.213	0.994	15922	1.02
MPP2	-17.11	18	-2.52	0.00586	450	0.213	0.994	15921	1.02
DOK5	-17.07	18	-2.51	0.00598	451	0.217	0.994	15920	1.02
KCTD10	-16.58	17	-2.51	0.006	452	0.217	0.994	15919	1.02
FAM134C	-17.04	18	-2.51	0.00606	453	0.219	0.994	15918	1.02
CYB5R4	-12.04	9	-2.51	0.00608	454	0.219	0.994	15917	1.02
DHX30	-16.52	17	-2.5	0.00617	455	0.222	0.994	15916	1.02
ST6GALNAC2	-16.97	18	-2.5	0.00623	456	0.224	0.994	15915	1.02
DPAGT1	-16	16	-2.5	0.00625	457	0.224	0.994	15914	1.02
PIPOX	-16.95	18	-2.5	0.00628	458	0.224	0.994	15913	1.02
PTGES3L	-16.95	18	-2.5	0.00629	459	0.224	0.994	15912	1.02
MYBL1	-15.47	15	-2.5	0.00629	460	0.224	0.994	15911	1.02
SUN5	-16.95	18	-2.49	0.0063	461	0.224	0.994	15910	1.02
DDX28	-15.46	15	-2.49	0.00632	462	0.224	0.994	15909	1.02
CLTB	-16.92	18	-2.49	0.00636	463	0.225	0.994	15908	1.02
GLP1R	-16.92	18	-2.49	0.00636	464	0.225	0.994	15907	1.02
RABGGTA	-16.44	17	-2.49	0.00637	465	0.224	0.994	15906	1.02
2021-09-09	-16.92	18	-2.49	0.00638	466	0.224	0.994	15905	1.02
C9orf72	-9.76	6	-2.49	0.00641	467	0.225	0.994	15904	1.02
FOXK2	-15.43	15	-2.49	0.00642	468	0.225	0.994	15903	1.02
GEMIN4	-16.86	18	-2.48	0.00654	469	0.228	0.993	15902	1.02
KRT33B	-11.92	9	-2.48	0.00656	470	0.229	0.993	15901	1.02
ARL6IP5	-15.38	15	-2.48	0.00658	471	0.229	0.993	15900	1.02
AURKAIP1	-11.91	9	-2.48	0.00661	472	0.229	0.993	15899	1.02
SREBF2	-16.82	18	-2.48	0.00666	473	0.23	0.993	15898	1.02
GALR2	-16.82	18	-2.48	0.00666	474	0.23	0.993	15897	1.02
TOR3A	-16.81	18	-2.47	0.00668	475	0.23	0.993	15896	1.02
STK36	-16.8	18	-2.47	0.00671	476	0.231	0.993	15895	1.02
SCOC	-15.32	15	-2.47	0.00678	477	0.233	0.993	15894	1.02
FZR1	-16.74	18	-2.46	0.00689	478	0.236	0.993	15893	1.02
FPGS	-14.74	14	-2.46	0.00698	479	0.239	0.993	15892	1.02
ZBTB3	-16.71	18	-2.46	0.00699	480	0.239	0.993	15891	1.02
TOM1L1	-16.7	18	-2.46	0.00701	481	0.239	0.993	15890	1.02
TXLNA	-16.68	18	-2.45	0.00707	482	0.24	0.993	15889	1.02
MEPCE	-14.17	13	-2.45	0.00711	483	0.241	0.993	15888	1.02
DNLZ	-15.2	15	-2.45	0.00715	484	0.242	0.993	15887	1.02
PRIM1	-9.61	6	-2.45	0.00716	485	0.242	0.993	15886	1.02
FEM1B	-16.65	18	-2.45	0.00717	486	0.242	0.993	15885	1.02
FBXO46	-16.64	18	-2.45	0.00718	487	0.241	0.993	15884	1.02
MAP2K4	-15.19	15	-2.45	0.00719	488	0.241	0.993	15883	1.02
PCGF2	-16.56	18	-2.44	0.00744	489	0.249	0.993	15882	1.02
DSCR3	-16.55	18	-2.43	0.00747	490	0.25	0.993	15881	1.02
ALDH1B1	-15.11	15	-2.43	0.00748	491	0.249	0.993	15880	1.02
SPACA3	-15.06	15	-2.43	0.00763	492	0.254	0.992	15879	1.02
GAST	-11.64	9	-2.42	0.00774	493	0.257	0.992	15878	1.02
PGLS	-16.46	18	-2.42	0.00776	494	0.257	0.992	15877	1.02
LRR1	-14.51	14	-2.42	0.00779	495	0.258	0.992	15876	1.02
TNPO1	-13.43	12	-2.42	0.0078	496	0.257	0.992	15875	1.02
C5orf15	-15.01	15	-2.42	0.00781	497	0.257	0.992	15874	1.02
DGKD	-16.44	18	-2.42	0.00783	498	0.257	0.992	15873	1.02
IRF3	-15.96	17	-2.41	0.00788	499	0.259	0.992	15872	1.02
CD300C	-16.42	18	-2.41	0.00789	500	0.258	0.992	15871	1.02
SH3GL1	-16.42	18	-2.41	0.00791	501	0.259	0.992	15870	1.02
BCAN	-16.41	18	-2.41	0.00792	502	0.258	0.992	15869	1.02
PIP5K1A	-11.6	9	-2.41	0.00794	503	0.258	0.992	15868	1.02
CLRN2	-16.4	18	-2.41	0.00795	504	0.258	0.992	15867	1.02
RNF19A	-16.38	18	-2.41	0.00803	505	0.26	0.992	15866	1.02
HNRNPU	-14.45	14	-2.41	0.00803	506	0.26	0.992	15865	1.02
C8G	-16.38	18	-2.41	0.00803	507	0.259	0.992	15864	1.02
C10orf114	-14.95	15	-2.41	0.00805	508	0.26	0.992	15863	1.02
CEP112	-16.36	18	-2.4	0.00811	509	0.261	0.992	15862	1.02
NAGK	-16.32	18	-2.4	0.00825	510	0.265	0.992	15861	1.02
TRAPPC2L	-16.3	18	-2.39	0.00832	511	0.267	0.992	15860	1.02
EWSR1	-16.29	18	-2.39	0.00833	512	0.266	0.992	15859	1.02
SAPCD2	-9.4	6	-2.39	0.00837	513	0.267	0.992	15858	1.02
ZAR1	-14.85	15	-2.39	0.00841	514	0.268	0.992	15857	1.02
TLX3	-16.27	18	-2.39	0.00841	515	0.267	0.992	15856	1.02
N4BP2L2	-16.26	18	-2.39	0.00843	516	0.268	0.992	15855	1.02
DDB1	-13.81	13	-2.39	0.00846	517	0.268	0.992	15854	1.02
RND2	-16.23	18	-2.39	0.00854	518	0.27	0.991	15853	1.02
CSNK1A1L	-13.25	12	-2.38	0.00858	519	0.271	0.991	15852	1.02
RBFA	-15.28	16	-2.38	0.00863	520	0.272	0.991	15851	1.02
DHRS11	-16.2	18	-2.38	0.00865	521	0.272	0.991	15850	1.02
WBP2	-16.2	18	-2.38	0.00866	522	0.272	0.991	15849	1.02
CLEC16A	-16.19	18	-2.38	0.0087	523	0.272	0.991	15848	1.02
SLC12A6	-15.73	17	-2.38	0.00871	524	0.272	0.991	15847	1.02
APLNR	-16.17	18	-2.38	0.00876	525	0.273	0.991	15846	1.02
ERN1	-16.16	18	-2.37	0.00883	526	0.275	0.991	15845	1.02
UBR4	-13.72	13	-2.37	0.00886	527	0.275	0.991	15844	1.02
HOXB5	-16.14	18	-2.37	0.00887	528	0.275	0.991	15843	1.02
COMMD3	-11.41	9	-2.37	0.0089	529	0.276	0.991	15842	1.02
PRKCZ	-15.67	17	-2.37	0.00893	530	0.276	0.991	15841	1.02
SCAMP2	-16.12	18	-2.37	0.00897	531	0.276	0.991	15840	1.02
HIST1H3B	-9.3	6	-2.37	0.009	532	0.277	0.991	15839	1.02
ARRDC3	-16.1	18	-2.36	0.00902	533	0.277	0.991	15838	1.02
SLC39A7	-15.65	17	-2.36	0.00904	534	0.277	0.991	15837	1.02
SOCS7	-16.08	18	-2.36	0.0091	535	0.278	0.991	15836	1.02
HIPK1	-16.08	18	-2.36	0.00912	536	0.278	0.991	15835	1.02
XYLT2	-16.03	18	-2.35	0.00929	537	0.283	0.991	15834	1.02
APPL1	-16.01	18	-2.35	0.00936	538	0.285	0.991	15833	1.02
SURF6	-16	18	-2.35	0.0094	539	0.286	0.991	15832	1.02
USP5	-11.93	10	-2.35	0.0094	540	0.285	0.991	15831	1.02
LRPPRC	-15.53	17	-2.35	0.00949	541	0.287	0.991	15830	1.02
C12orf57	-15.98	18	-2.35	0.0095	542	0.287	0.991	15829	1.02
HMCN2	-15.97	18	-2.34	0.00953	543	0.287	0.99	15828	1.02
TUBG2	-13.03	12	-2.34	0.00959	544	0.289	0.99	15827	1.02
AIPL1	-15.48	17	-2.34	0.00968	545	0.291	0.99	15826	1.02
PGLYRP4	-15.48	17	-2.34	0.00969	546	0.291	0.99	15825	1.02
STK4	-15.93	18	-2.34	0.0097	547	0.29	0.99	15824	1.02
RNF4	-11.25	9	-2.33	0.00977	548	0.292	0.99	15823	1.02
ASPM	-15.91	18	-2.33	0.00979	549	0.292	0.99	15822	1.02
GFPT1	-14.51	15	-2.33	0.00983	550	0.292	0.99	15821	1.02
FOXJ1	-15.9	18	-2.33	0.00983	551	0.292	0.99	15820	1.02
SS18	-15.89	18	-2.33	0.00987	552	0.293	0.99	15819	1.02
ADAM11	-15.87	18	-2.33	0.00994	553	0.294	0.99	15818	1.02
B3GAT3	-9.16	6	-2.33	0.00995	554	0.294	0.99	15817	1.02
KIAA0947	-15.86	18	-2.33	0.00997	555	0.294	0.99	15816	1.02
FUT1	-12.92	12	-2.32	0.0101	556	0.298	0.99	15815	1.02
PPP6R3	-15.83	18	-2.32	0.0101	557	0.297	0.99	15814	1.02
FANCC	-15.82	18	-2.32	0.0101	558	0.297	0.99	15813	1.02
AMTN	-15.82	18	-2.32	0.0101	559	0.297	0.99	15812	1.02
NARS	-11.79	10	-2.32	0.0101	560	0.296	0.99	15811	1.02
DLX3	-15.82	18	-2.32	0.0101	561	0.296	0.99	15810	1.02
XPO4	-15.81	18	-2.32	0.0102	562	0.297	0.99	15809	1.02
PTPRQ	-15.8	18	-2.32	0.0102	563	0.297	0.99	15808	1.02
NDUFAF7	-15.76	18	-2.31	0.0104	564	0.302	0.99	15807	1.02
ARHGAP29	-15.74	18	-2.31	0.0105	565	0.303	0.99	15806	1.02
NCKAP5	-15.74	18	-2.31	0.0105	566	0.304	0.989	15805	1.02
RBM12	-14.36	15	-2.31	0.0105	567	0.303	0.989	15804	1.02
DDX51	-14.36	15	-2.31	0.0105	568	0.303	0.989	15803	1.02
LDHC	-13.86	14	-2.3	0.0106	569	0.305	0.989	15802	1.02
RASIP1	-15.71	18	-2.3	0.0106	570	0.305	0.989	15801	1.03
CARS2	-13.85	14	-2.3	0.0106	571	0.304	0.989	15800	1.03
NAGLU	-15.7	18	-2.3	0.0107	572	0.305	0.989	15799	1.03
BORA	-15.69	18	-2.3	0.0107	573	0.306	0.989	15798	1.03
SNX18	-15.66	18	-2.3	0.0108	574	0.308	0.989	15797	1.03
MED4	-14.76	16	-2.3	0.0108	575	0.309	0.989	15796	1.03
MYO1E	-15.65	18	-2.29	0.0109	576	0.309	0.989	15795	1.03
CD300LB	-15.65	18	-2.29	0.0109	577	0.309	0.989	15794	1.03
GGNBP2	-15.64	18	-2.29	0.0109	578	0.309	0.989	15793	1.03
LCN10	-15.63	18	-2.29	0.011	579	0.31	0.989	15792	1.03
CLEC4F	-15.63	18	-2.29	0.011	580	0.31	0.989	15791	1.03
GZMA	-14.26	15	-2.29	0.011	581	0.311	0.989	15790	1.03
PRMT7	-15.61	18	-2.29	0.0111	582	0.311	0.989	15789	1.03
HINFP	-13.76	14	-2.29	0.0111	583	0.311	0.989	15788	1.03
TNRC6C	-15.6	18	-2.29	0.0111	584	0.311	0.989	15787	1.03
PAXBP1	-14.24	15	-2.29	0.0111	585	0.311	0.989	15786	1.03
MCM4	-14.24	15	-2.29	0.0111	586	0.311	0.989	15785	1.03
NDUFA12	-12.72	12	-2.28	0.0112	587	0.312	0.989	15784	1.03
PHF23	-15.57	18	-2.28	0.0112	588	0.312	0.989	15783	1.03
USP19	-15.55	18	-2.28	0.0113	589	0.314	0.989	15782	1.03
CCNI	-15.52	18	-2.27	0.0115	590	0.318	0.989	15781	1.03
RGS8	-15.5	18	-2.27	0.0116	591	0.321	0.988	15780	1.03
PMPCB	-14.14	15	-2.27	0.0116	592	0.32	0.988	15779	1.03
ADORA2A	-15.48	18	-2.27	0.0116	593	0.321	0.988	15778	1.03
AANAT	-15.48	18	-2.27	0.0116	594	0.321	0.988	15777	1.03
CNP	-15.48	18	-2.27	0.0116	595	0.32	0.988	15776	1.03
IFNLR1	-15.47	18	-2.27	0.0117	596	0.321	0.988	15775	1.03
JUNB	-14.11	15	-2.27	0.0117	597	0.322	0.988	15774	1.03
AREL1	-15.01	17	-2.26	0.0118	598	0.324	0.988	15773	1.03
BUB1B	-12.6	12	-2.26	0.0119	599	0.324	0.988	15772	1.03
ZFPM1	-15.43	18	-2.26	0.0119	600	0.324	0.988	15771	1.03
TMED10	-12.58	12	-2.26	0.012	601	0.326	0.988	15770	1.03
GABRG1	-15.38	18	-2.25	0.0121	602	0.33	0.988	15769	1.03
SRGAP1	-15.38	18	-2.25	0.0121	603	0.33	0.988	15768	1.03
TRAF4	-15.35	18	-2.25	0.0123	604	0.333	0.988	15767	1.03
SPAG9	-15.34	18	-2.25	0.0123	605	0.333	0.988	15766	1.03
MPHOSPH8	-15.33	18	-2.25	0.0124	606	0.334	0.988	15765	1.03
ANKFY1	-15.33	18	-2.24	0.0124	607	0.334	0.988	15764	1.03
MAP4K5	-15.32	18	-2.24	0.0124	608	0.334	0.988	15763	1.03
ARNTL	-15.31	18	-2.24	0.0125	609	0.336	0.988	15762	1.03
KIRREL	-15.3	18	-2.24	0.0125	610	0.336	0.987	15761	1.03
KIAA0930	-15.27	18	-2.24	0.0127	611	0.34	0.987	15760	1.03
JAZF1	-15.25	18	-2.23	0.0128	612	0.341	0.987	15759	1.03
GATC	-11.91	11	-2.23	0.0128	613	0.343	0.987	15758	1.03
TMEM43	-15.24	18	-2.23	0.0128	614	0.342	0.987	15757	1.03
INCENP	-14.37	16	-2.23	0.0128	615	0.342	0.987	15756	1.03
SEPSECS	-13.44	14	-2.23	0.0129	616	0.342	0.987	15755	1.03
SEL1L	-15.22	18	-2.23	0.0129	617	0.343	0.987	15754	1.03
LCORL	-15.22	18	-2.23	0.0129	618	0.342	0.987	15753	1.03
SLC22A5	-15.2	18	-2.22	0.013	619	0.345	0.987	15752	1.03
RNF8	-14.76	17	-2.22	0.0131	620	0.345	0.987	15751	1.03
ATPAF2	-15.19	18	-2.22	0.0131	621	0.345	0.987	15750	1.03
USP24	-15.19	18	-2.22	0.0131	622	0.344	0.987	15749	1.03
GLRX3	-13.85	15	-2.22	0.0132	623	0.347	0.987	15748	1.03
NR1D1	-15.16	18	-2.22	0.0132	624	0.347	0.987	15747	1.03
SLC39A9	-15.16	18	-2.22	0.0132	625	0.346	0.987	15746	1.03
COX4I1	-14.29	16	-2.22	0.0133	626	0.347	0.987	15745	1.03
CD207	-15.14	18	-2.22	0.0133	627	0.348	0.987	15744	1.03
SERPINA6	-15.13	18	-2.21	0.0134	628	0.35	0.987	15743	1.03
TIPARP	-15.13	18	-2.21	0.0134	629	0.349	0.987	15742	1.03
DISC1	-15.11	18	-2.21	0.0135	630	0.35	0.987	15741	1.03
JSRP1	-15.1	18	-2.21	0.0136	631	0.352	0.986	15740	1.03
CCDC177	-13.78	15	-2.21	0.0136	632	0.351	0.986	15739	1.03
SSC5D	-15.09	18	-2.21	0.0136	633	0.352	0.986	15738	1.03
IGF2BP1	-15.09	18	-2.21	0.0136	634	0.352	0.986	15737	1.03
TUFM	-12.32	12	-2.21	0.0136	635	0.352	0.986	15736	1.03
SSH1	-15.08	18	-2.21	0.0137	636	0.351	0.986	15735	1.03
KIF7	-15.08	18	-2.21	0.0137	637	0.352	0.986	15734	1.03
CD63	-15.07	18	-2.2	0.0137	638	0.352	0.986	15733	1.03
C4orf47	-10.65	9	-2.2	0.0138	639	0.353	0.986	15732	1.03
UBR5	-15.06	18	-2.2	0.0138	640	0.352	0.986	15731	1.03
HMGB2	-8.69	6	-2.2	0.0138	641	0.352	0.986	15730	1.03
OR5J2	-8.69	6	-2.2	0.0138	642	0.352	0.986	15729	1.03
NOS3	-15.03	18	-2.2	0.0139	643	0.355	0.986	15728	1.03
HIST1H3F	-10.62	9	-2.2	0.014	644	0.355	0.986	15727	1.03
TEAD3	-15.02	18	-2.2	0.014	645	0.355	0.986	15726	1.03
FNBP4	-14.6	17	-2.2	0.014	646	0.354	0.986	15725	1.03
FBXO7	-15.01	18	-2.2	0.014	647	0.355	0.986	15724	1.03
CHCHD5	-15.01	18	-2.2	0.014	648	0.355	0.986	15723	1.03
TSPAN2	-13.69	15	-2.19	0.0141	649	0.356	0.986	15722	1.03
SYT7	-14.97	18	-2.19	0.0142	650	0.359	0.986	15721	1.03
SERPING1	-14.96	18	-2.19	0.0143	651	0.36	0.986	15720	1.03
CHD7	-14.94	18	-2.19	0.0144	652	0.362	0.986	15719	1.03
DEPDC4	-10.55	9	-2.18	0.0145	653	0.365	0.985	15718	1.03
PRMT5	-13.62	15	-2.18	0.0146	654	0.364	0.985	15717	1.03
PDHB	-14.91	18	-2.18	0.0146	655	0.366	0.985	15716	1.03
LSMD1	-14.89	18	-2.18	0.0147	656	0.367	0.985	15715	1.03
TNNT2	-14.89	18	-2.18	0.0147	657	0.367	0.985	15714	1.03
ARHGAP35	-14.86	18	-2.17	0.0149	658	0.371	0.985	15713	1.03
KRT13	-14.85	18	-2.17	0.0149	659	0.371	0.985	15712	1.03
MFSD10	-14.85	18	-2.17	0.015	660	0.371	0.985	15711	1.03
POLD2	-13.55	15	-2.17	0.015	661	0.371	0.985	15710	1.03
TLX1	-14.83	18	-2.17	0.0151	662	0.373	0.985	15709	1.03
GPX4	-12.09	12	-2.16	0.0152	663	0.376	0.985	15708	1.03
CEP57	-13.51	15	-2.16	0.0152	664	0.376	0.985	15707	1.03
ESCO1	-13.51	15	-2.16	0.0152	665	0.375	0.985	15706	1.03
CCDC103	-14.8	18	-2.16	0.0153	666	0.375	0.985	15705	1.03
RAB34	-14.77	18	-2.16	0.0154	667	0.379	0.985	15704	1.03
PARS2	-12.53	13	-2.16	0.0156	668	0.381	0.984	15703	1.03
PRCC	-14.74	18	-2.15	0.0156	669	0.382	0.984	15702	1.03
NUCB2	-13.45	15	-2.15	0.0156	670	0.382	0.984	15701	1.03
AVIL	-14.7	18	-2.15	0.0159	671	0.387	0.984	15700	1.03
ZC3H18	-14.69	18	-2.15	0.0159	672	0.388	0.984	15699	1.03
COLEC11	-14.69	18	-2.15	0.0159	673	0.387	0.984	15698	1.03
MRPL28	-12.95	14	-2.15	0.0159	674	0.387	0.984	15697	1.03
AJUBA	-14.68	18	-2.14	0.016	675	0.387	0.984	15696	1.03
DNTT	-14.68	18	-2.14	0.016	676	0.387	0.984	15695	1.03
PKM	-12.47	13	-2.14	0.016	677	0.387	0.984	15694	1.03
TRIM37	-13.83	16	-2.14	0.016	678	0.387	0.984	15693	1.03
C4orf3	-14.66	18	-2.14	0.0161	679	0.388	0.984	15692	1.03
GSC	-14.66	18	-2.14	0.0161	680	0.388	0.984	15691	1.03
ATG4D	-14.65	18	-2.14	0.0162	681	0.389	0.984	15690	1.03
SNRPA	-14.65	18	-2.14	0.0162	682	0.388	0.984	15689	1.03
VPS37D	-14.65	18	-2.14	0.0162	683	0.388	0.984	15688	1.03
RAB7A	-13.79	16	-2.14	0.0163	684	0.39	0.984	15687	1.03
WDR75	-13.35	15	-2.14	0.0163	685	0.39	0.984	15686	1.03
DPY19L3	-14.61	18	-2.13	0.0164	686	0.391	0.984	15685	1.03
AURKB	-13.34	15	-2.13	0.0164	687	0.391	0.984	15684	1.03
PPM1E	-14.6	18	-2.13	0.0165	688	0.392	0.984	15683	1.03
FCHSD1	-14.6	18	-2.13	0.0165	689	0.392	0.984	15682	1.03
PPOX	-14.57	18	-2.13	0.0166	690	0.395	0.983	15681	1.03
ARAP1	-14.56	18	-2.13	0.0167	691	0.396	0.983	15680	1.03
RADIL	-14.56	18	-2.13	0.0167	692	0.396	0.983	15679	1.03
MXRA7	-14.54	18	-2.12	0.0168	693	0.398	0.983	15678	1.03
DUSP6	-14.54	18	-2.12	0.0169	694	0.398	0.983	15677	1.03
PPP1R14A	-11.87	12	-2.12	0.0169	695	0.398	0.983	15676	1.03
THRAP3	-14.53	18	-2.12	0.0169	696	0.398	0.983	15675	1.03
USP14	-14.53	18	-2.12	0.0169	697	0.398	0.983	15674	1.03
BEGAIN	-14.52	18	-2.12	0.017	698	0.399	0.983	15673	1.03
FOXD1	-11.84	12	-2.12	0.0171	699	0.4	0.983	15672	1.03
C17orf102	-13.22	15	-2.12	0.0172	700	0.402	0.983	15671	1.03
FAM229A	-11.82	12	-2.11	0.0172	701	0.403	0.983	15670	1.03
QPCT	-14.47	18	-2.11	0.0173	702	0.404	0.983	15669	1.03
PFDN1	-8.35	6	-2.11	0.0173	703	0.403	0.983	15668	1.03
C17orf47	-13.21	15	-2.11	0.0173	704	0.403	0.983	15667	1.03
ADAP2	-14.45	18	-2.11	0.0175	705	0.405	0.983	15666	1.03
SLC4A7	-13.18	15	-2.11	0.0175	706	0.406	0.982	15665	1.03
OR7G3	-8.34	6	-2.11	0.0175	707	0.406	0.982	15664	1.03
SETD6	-14.42	18	-2.11	0.0176	708	0.408	0.982	15663	1.03
KIAA0355	-14.42	18	-2.1	0.0177	709	0.408	0.982	15662	1.03
ATP5G2	-8.32	6	-2.1	0.0177	710	0.408	0.982	15661	1.03
COG1	-14	17	-2.1	0.0177	711	0.408	0.982	15660	1.03
RANBP2	-12.24	13	-2.1	0.0177	712	0.408	0.982	15659	1.03
RDH16	-14.4	18	-2.1	0.0178	713	0.408	0.982	15658	1.03
ACTL7B	-13.15	15	-2.1	0.0178	714	0.407	0.982	15657	1.03
HSPB9	-13.15	15	-2.1	0.0178	715	0.407	0.982	15656	1.03
MSX1	-14.4	18	-2.1	0.0178	716	0.407	0.982	15655	1.03
B3GNT3	-14.37	18	-2.1	0.018	717	0.41	0.982	15654	1.03
PTPRU	-14.36	18	-2.1	0.0181	718	0.412	0.982	15653	1.03
KIF5B	-14.35	18	-2.09	0.0181	719	0.413	0.982	15652	1.03
TAOK2	-14.34	18	-2.09	0.0182	720	0.414	0.982	15651	1.03
DIS3	-10.69	10	-2.09	0.0182	721	0.413	0.982	15650	1.03
TULP3	-14.33	18	-2.09	0.0183	722	0.414	0.982	15649	1.03
ZC3HAV1	-14.33	18	-2.09	0.0183	723	0.414	0.982	15648	1.03
E2F7	-14.32	18	-2.09	0.0183	724	0.414	0.982	15647	1.03
SYCE1L	-11.68	12	-2.09	0.0184	725	0.416	0.982	15646	1.03
ALPK2	-14.3	18	-2.09	0.0185	726	0.416	0.982	15645	1.03
C19orf40	-13.9	17	-2.09	0.0185	727	0.416	0.982	15644	1.03
VPS29	-14.3	18	-2.09	0.0185	728	0.416	0.981	15643	1.03
CDC5L	-13.47	16	-2.08	0.0186	729	0.417	0.981	15642	1.03
CWC25	-14.28	18	-2.08	0.0186	730	0.417	0.981	15641	1.03
TMEM59	-14.26	18	-2.08	0.0188	731	0.42	0.981	15640	1.03
ARHGAP27	-14.26	18	-2.08	0.0188	732	0.419	0.981	15639	1.03
BOP1	-10.08	9	-2.08	0.0188	733	0.419	0.981	15638	1.03
MPZL1	-8.23	6	-2.08	0.0188	734	0.419	0.981	15637	1.03
LTN1	-14.25	18	-2.08	0.0188	735	0.419	0.981	15636	1.03
FBXL8	-13	15	-2.08	0.0189	736	0.42	0.981	15635	1.03
GET4	-14.24	18	-2.08	0.0189	737	0.419	0.981	15634	1.03
PYCR1	-14.24	18	-2.08	0.0189	738	0.419	0.981	15633	1.03
APBB1IP	-14.24	18	-2.08	0.0189	739	0.419	0.981	15632	1.03
TSC2	-14.23	18	-2.08	0.019	740	0.419	0.981	15631	1.03
TMEM189	-14.23	18	-2.08	0.019	741	0.419	0.981	15630	1.03
TSPAN16	-14.21	18	-2.07	0.0191	742	0.422	0.981	15629	1.03
MPC1	-11.59	12	-2.07	0.0192	743	0.423	0.981	15628	1.03
CDH19	-12.96	15	-2.07	0.0192	744	0.423	0.981	15627	1.03
USH1G	-13.38	16	-2.07	0.0192	745	0.423	0.981	15626	1.03
THOC5	-13.79	17	-2.07	0.0192	746	0.422	0.981	15625	1.03
CPSF2	-11.08	11	-2.07	0.0193	747	0.424	0.981	15624	1.03
ARRB2	-14.18	18	-2.07	0.0193	748	0.423	0.981	15623	1.03
C9orf41	-10.02	9	-2.07	0.0193	749	0.423	0.981	15622	1.03
BLOC1S1	-14.17	18	-2.07	0.0194	750	0.423	0.981	15621	1.03
MRPS11	-12.93	15	-2.07	0.0194	751	0.424	0.981	15620	1.03
SPEN	-14.16	18	-2.07	0.0194	752	0.423	0.981	15619	1.03
GLE1	-14.14	18	-2.06	0.0196	753	0.426	0.98	15618	1.03
CHCHD1	-12.89	15	-2.06	0.0197	754	0.428	0.98	15617	1.03
MATN3	-14.12	18	-2.06	0.0198	755	0.429	0.98	15616	1.03
PLXNB2	-14.1	18	-2.06	0.0199	756	0.432	0.98	15615	1.03
GLRA2	-14.09	18	-2.05	0.02	757	0.432	0.98	15614	1.03
ABCA8	-14.08	18	-2.05	0.02	758	0.433	0.98	15613	1.03
TCIRG1	-14.08	18	-2.05	0.0201	759	0.433	0.98	15612	1.03
NAIP	-11.48	12	-2.05	0.0202	760	0.435	0.98	15611	1.03
ETHE1	-14.06	18	-2.05	0.0202	761	0.435	0.98	15610	1.03
ASCC2	-14.05	18	-2.05	0.0203	762	0.435	0.98	15609	1.03
TLR6	-9.93	9	-2.05	0.0203	763	0.436	0.98	15608	1.03
MYO19	-14.04	18	-2.05	0.0203	764	0.436	0.98	15607	1.03
SUCLG1	-14.03	18	-2.04	0.0204	765	0.437	0.98	15606	1.03
NDUFB8	-14.02	18	-2.04	0.0205	766	0.438	0.979	15605	1.03
WWC1	-14	18	-2.04	0.0207	767	0.442	0.979	15604	1.03
SLC25A45	-13.99	18	-2.04	0.0207	768	0.442	0.979	15603	1.03
MLIP	-13.99	18	-2.04	0.0208	769	0.442	0.979	15602	1.03
POLR1E	-12.33	14	-2.04	0.0208	770	0.442	0.979	15601	1.03
SYCP1	-11.42	12	-2.04	0.0208	771	0.442	0.979	15600	1.03
POGZ	-13.98	18	-2.04	0.0208	772	0.442	0.979	15599	1.03
SMG9	-13.98	18	-2.04	0.0208	773	0.441	0.979	15598	1.03
OASL	-13.97	18	-2.04	0.0209	774	0.441	0.979	15597	1.03
NQO1	-13.97	18	-2.04	0.0209	775	0.442	0.979	15596	1.03
LRRN4	-13.94	18	-2.03	0.0211	776	0.446	0.979	15595	1.03
DDA1	-11.38	12	-2.03	0.0212	777	0.446	0.979	15594	1.03
ANAPC7	-13.14	16	-2.03	0.0212	778	0.445	0.979	15593	1.03
SEZ6	-13.93	18	-2.03	0.0212	779	0.446	0.979	15592	1.03
FAM171A2	-13.92	18	-2.03	0.0213	780	0.447	0.979	15591	1.03
CDK20	-13.86	18	-2.02	0.0218	781	0.457	0.978	15590	1.03
FBXL5	-13.85	18	-2.02	0.0219	782	0.457	0.978	15589	1.03
ARHGAP12	-13.85	18	-2.02	0.0219	783	0.458	0.978	15588	1.03
VCP	-12.63	15	-2.01	0.022	784	0.459	0.978	15587	1.03
FBXW11	-11.28	12	-2.01	0.0221	785	0.461	0.978	15586	1.03
IRX4	-13.81	18	-2.01	0.0221	786	0.461	0.978	15585	1.03
AADACL2	-9.76	9	-2.01	0.0222	787	0.461	0.978	15584	1.03
MBD2	-13.8	18	-2.01	0.0222	788	0.462	0.978	15583	1.03
ANKRD11	-13.8	18	-2.01	0.0223	789	0.462	0.978	15582	1.03
KCTD3	-13.8	18	-2.01	0.0223	790	0.462	0.978	15581	1.03
FDPS	-12.59	15	-2.01	0.0223	791	0.461	0.978	15580	1.03
HPS5	-13.78	18	-2.01	0.0224	792	0.462	0.978	15579	1.03
SCN4A	-13.78	18	-2.01	0.0224	793	0.462	0.978	15578	1.03
CD9	-13.78	18	-2.01	0.0224	794	0.462	0.978	15577	1.03
ZBTB16	-13.78	18	-2.01	0.0224	795	0.462	0.978	15576	1.03
PRRC2C	-13.77	18	-2.01	0.0225	796	0.462	0.978	15575	1.03
C10orf32	-9.74	9	-2.01	0.0225	797	0.462	0.978	15574	1.03
GNPAT	-13.76	18	-2	0.0226	798	0.463	0.977	15573	1.03
LEMD3	-12.56	15	-2	0.0226	799	0.463	0.977	15572	1.03
STK10	-13.75	18	-2	0.0227	800	0.464	0.977	15571	1.03
TXNRD1	-12.54	15	-2	0.0228	801	0.465	0.977	15570	1.03
SBNO1	-12.54	15	-2	0.0228	802	0.466	0.977	15569	1.03
FAM133A	-7.92	6	-2	0.0229	803	0.468	0.977	15568	1.03
LRRC41	-13.71	18	-2	0.023	804	0.468	0.977	15567	1.03
OSBPL7	-13.71	18	-1.99	0.023	805	0.468	0.977	15566	1.03
TBX4	-13.71	18	-1.99	0.023	806	0.468	0.977	15565	1.03
IRF2BP2	-13.7	18	-1.99	0.023	807	0.468	0.977	15564	1.03
PPHLN1	-13.7	18	-1.99	0.0231	808	0.467	0.977	15563	1.03
DYNC1LI2	-13.69	18	-1.99	0.0232	809	0.469	0.977	15562	1.03
MRPS27	-13.3	17	-1.99	0.0232	810	0.47	0.977	15561	1.03
IL2RA	-13.68	18	-1.99	0.0233	811	0.469	0.977	15560	1.03
ZC3H12D	-13.67	18	-1.99	0.0233	812	0.47	0.977	15559	1.03
GSTP1	-13.67	18	-1.99	0.0233	813	0.47	0.977	15558	1.03
NDUFB11	-13.28	17	-1.99	0.0234	814	0.47	0.977	15557	1.03
TSEN54	-13.27	17	-1.99	0.0234	815	0.471	0.977	15556	1.03
FSCN2	-13.66	18	-1.99	0.0235	816	0.471	0.977	15555	1.03
PDSS1	-9.66	9	-1.99	0.0235	817	0.47	0.977	15554	1.03
TXN2	-7.88	6	-1.99	0.0235	818	0.47	0.977	15553	1.03
PTPN9	-13.63	18	-1.98	0.0237	819	0.473	0.976	15552	1.03
NDUFB5	-13.63	18	-1.98	0.0237	820	0.473	0.976	15551	1.03
GAREML	-13.63	18	-1.98	0.0237	821	0.473	0.976	15550	1.03
LHX1	-13.61	18	-1.98	0.0238	822	0.475	0.976	15549	1.03
SH3BP4	-13.6	18	-1.98	0.0239	823	0.476	0.976	15548	1.03
BTNL8	-13.58	18	-1.98	0.0241	824	0.479	0.976	15547	1.03
PRR14L	-13.57	18	-1.97	0.0242	825	0.48	0.976	15546	1.03
DCLRE1B	-13.57	18	-1.97	0.0242	826	0.48	0.976	15545	1.03
CSF3	-11.06	12	-1.97	0.0244	827	0.483	0.976	15544	1.03
MAST4	-13.55	18	-1.97	0.0244	828	0.482	0.976	15543	1.03
GSDMA	-13.55	18	-1.97	0.0244	829	0.482	0.976	15542	1.03
ZNF473	-13.54	18	-1.97	0.0245	830	0.483	0.976	15541	1.03
FRY	-13.53	18	-1.97	0.0245	831	0.483	0.975	15540	1.03
GTF2F1	-12.76	16	-1.97	0.0246	832	0.483	0.975	15539	1.03
BRCA1	-13.52	18	-1.97	0.0246	833	0.484	0.975	15538	1.03
RASAL2	-13.5	18	-1.96	0.0248	834	0.487	0.975	15537	1.03
MTMR1	-13.49	18	-1.96	0.0249	835	0.488	0.975	15536	1.03
C5	-13.48	18	-1.96	0.025	836	0.49	0.975	15535	1.03
OSBPL8	-13.48	18	-1.96	0.025	837	0.489	0.975	15534	1.03
DLX2	-13.47	18	-1.96	0.025	838	0.489	0.975	15533	1.03
RHBDL3	-13.47	18	-1.96	0.0251	839	0.489	0.975	15532	1.03
TMEM88B	-13.46	18	-1.96	0.0252	840	0.491	0.975	15531	1.03
METTL18	-10.99	12	-1.96	0.0252	841	0.491	0.975	15530	1.03
NAT8L	-13.46	18	-1.96	0.0252	842	0.49	0.975	15529	1.03
IFT88	-13.45	18	-1.96	0.0253	843	0.49	0.975	15528	1.03
REN	-13.44	18	-1.95	0.0253	844	0.491	0.975	15527	1.03
ACACB	-13.44	18	-1.95	0.0253	845	0.491	0.975	15526	1.03
FAM169B	-12.26	15	-1.95	0.0254	846	0.492	0.975	15525	1.03
FARP1	-13.42	18	-1.95	0.0256	847	0.494	0.974	15524	1.03
KIAA1671	-13.42	18	-1.95	0.0256	848	0.494	0.974	15523	1.03
C17orf103	-13.41	18	-1.95	0.0256	849	0.494	0.974	15522	1.03
SNX14	-12.23	15	-1.95	0.0257	850	0.496	0.974	15521	1.03
SLC4A1	-13.39	18	-1.95	0.0258	851	0.496	0.974	15520	1.03
CYB561	-13.39	18	-1.95	0.0258	852	0.497	0.974	15519	1.03
DMXL1	-13.38	18	-1.94	0.0259	853	0.497	0.974	15518	1.03
INO80D	-13.37	18	-1.94	0.026	854	0.498	0.974	15517	1.03
REC8	-13.37	18	-1.94	0.026	855	0.497	0.974	15516	1.03
C17orf50	-10.91	12	-1.94	0.0261	856	0.499	0.974	15515	1.03
PPP1R11	-10.91	12	-1.94	0.0261	857	0.498	0.974	15514	1.03
HYI	-13.36	18	-1.94	0.0261	858	0.498	0.974	15513	1.03
ZMYM1	-12.19	15	-1.94	0.0261	859	0.498	0.974	15512	1.03
VCPIP1	-13.36	18	-1.94	0.0261	860	0.498	0.974	15511	1.03
C8orf74	-13.34	18	-1.94	0.0263	861	0.5	0.974	15510	1.03
DBF4B	-13.34	18	-1.94	0.0263	862	0.5	0.974	15509	1.03
NXT2	-12.16	15	-1.93	0.0265	863	0.503	0.973	15508	1.03
PDE4D	-13.3	18	-1.93	0.0267	864	0.505	0.973	15507	1.03
KRT222	-10.86	12	-1.93	0.0267	865	0.505	0.973	15506	1.03
KRT15	-13.28	18	-1.93	0.0269	866	0.508	0.973	15505	1.03
PRSS57	-13.28	18	-1.93	0.0269	867	0.508	0.973	15504	1.03
CCNL1	-13.28	18	-1.93	0.0269	868	0.507	0.973	15503	1.03
ARIH1	-10.38	11	-1.93	0.0269	869	0.507	0.973	15502	1.03
SPAG5	-13.26	18	-1.93	0.027	870	0.509	0.973	15501	1.03
FGFR4	-13.26	18	-1.93	0.027	871	0.508	0.973	15500	1.03
KRT78	-10.83	12	-1.93	0.027	872	0.508	0.973	15499	1.03
FXYD7	-9.37	9	-1.93	0.0271	873	0.508	0.973	15498	1.03
SLC33A1	-10.82	12	-1.93	0.0271	874	0.508	0.973	15497	1.03
COPRS	-13.25	18	-1.92	0.0271	875	0.508	0.973	15496	1.03
CPA5	-13.25	18	-1.92	0.0272	876	0.508	0.973	15495	1.03
PSEN1	-13.25	18	-1.92	0.0272	877	0.507	0.973	15494	1.03
ZNF112	-12.08	15	-1.92	0.0273	878	0.509	0.973	15493	1.03
NDOR1	-12.47	16	-1.92	0.0273	879	0.509	0.973	15492	1.03
CTRC	-13.23	18	-1.92	0.0274	880	0.509	0.973	15491	1.03
SYTL1	-13.23	18	-1.92	0.0274	881	0.509	0.973	15490	1.03
LSM7	-11.24	13	-1.92	0.0274	882	0.508	0.973	15489	1.03
RAD51C	-12.85	17	-1.92	0.0274	883	0.508	0.973	15488	1.03
DDIT4	-13.22	18	-1.92	0.0275	884	0.508	0.973	15487	1.03
SAMSN1	-13.21	18	-1.92	0.0275	885	0.509	0.972	15486	1.03
LPO	-13.21	18	-1.92	0.0275	886	0.509	0.972	15485	1.03
DAGLA	-13.2	18	-1.92	0.0276	887	0.509	0.972	15484	1.03
XRCC5	-12.44	16	-1.92	0.0277	888	0.51	0.972	15483	1.03
SEC24A	-13.19	18	-1.92	0.0277	889	0.51	0.972	15482	1.03
GPR83	-13.19	18	-1.92	0.0277	890	0.51	0.972	15481	1.03
MCM5	-9.33	9	-1.92	0.0277	891	0.51	0.972	15480	1.03
OR2V1	-10.77	12	-1.91	0.0278	892	0.509	0.972	15479	1.03
ZFYVE20	-13.18	18	-1.91	0.0278	893	0.51	0.972	15478	1.03
TICRR	-12.43	16	-1.91	0.0278	894	0.509	0.972	15477	1.03
TNFAIP1	-13.17	18	-1.91	0.0279	895	0.511	0.972	15476	1.03
ADRA1A	-13.16	18	-1.91	0.028	896	0.512	0.972	15475	1.03
FRMD8	-13.15	18	-1.91	0.0281	897	0.513	0.972	15474	1.03
DDX23	-10.28	11	-1.91	0.0281	898	0.513	0.972	15473	1.03
WNK2	-13.14	18	-1.91	0.0282	899	0.514	0.972	15472	1.03
NOS2	-13.14	18	-1.91	0.0282	900	0.514	0.972	15471	1.03
DRD1	-11.57	14	-1.91	0.0284	901	0.516	0.972	15470	1.03
SNX8	-13.12	18	-1.9	0.0284	902	0.515	0.972	15469	1.03
DBX1	-13.12	18	-1.9	0.0284	903	0.515	0.972	15468	1.03
CHP1	-11.98	15	-1.9	0.0284	904	0.515	0.972	15467	1.03
TFF2	-10.71	12	-1.9	0.0285	905	0.516	0.971	15466	1.03
TFAP2A	-13.11	18	-1.9	0.0285	906	0.515	0.971	15465	1.03
RAB7L1	-13.11	18	-1.9	0.0285	907	0.515	0.971	15464	1.03
TTF2	-13.11	18	-1.9	0.0286	908	0.515	0.971	15463	1.03
SEC61A2	-13.11	18	-1.9	0.0286	909	0.514	0.971	15462	1.03
CHRNB2	-13.09	18	-1.9	0.0287	910	0.517	0.971	15461	1.03
SEMA4B	-13.09	18	-1.9	0.0287	911	0.516	0.971	15460	1.03
BCS1L	-13.09	18	-1.9	0.0288	912	0.516	0.971	15459	1.03
BRD2	-13.08	18	-1.9	0.0288	913	0.516	0.971	15458	1.03
VPRBP	-11.93	15	-1.9	0.0289	914	0.518	0.971	15457	1.03
MEGF8	-13.07	18	-1.9	0.0289	915	0.518	0.971	15456	1.03
RASSF1	-13.06	18	-1.9	0.029	916	0.518	0.971	15455	1.03
TRIM47	-13.06	18	-1.89	0.029	917	0.519	0.971	15454	1.03
GLYR1	-13.05	18	-1.89	0.0291	918	0.52	0.971	15453	1.03
UBE2Z	-13.05	18	-1.89	0.0292	919	0.52	0.971	15452	1.03
ESD	-10.65	12	-1.89	0.0292	920	0.519	0.971	15451	1.03
GNL3L	-12.67	17	-1.89	0.0292	921	0.519	0.971	15450	1.03
IL17D	-11.9	15	-1.89	0.0292	922	0.519	0.971	15449	1.03
G6PC	-13.04	18	-1.89	0.0293	923	0.519	0.971	15448	1.03
IRAK1BP1	-11.9	15	-1.89	0.0293	924	0.519	0.971	15447	1.03
ANKRD40	-13.03	18	-1.89	0.0293	925	0.519	0.971	15446	1.03
JUP	-13.03	18	-1.89	0.0293	926	0.518	0.971	15445	1.03
B4GALNT2	-13.03	18	-1.89	0.0294	927	0.519	0.971	15444	1.03
WDR25	-11.89	15	-1.89	0.0295	928	0.52	0.971	15443	1.03
HMMR	-10.63	12	-1.89	0.0295	929	0.52	0.97	15442	1.03
FAM104A	-13.01	18	-1.89	0.0296	930	0.521	0.97	15441	1.03
SAV1	-11.87	15	-1.89	0.0296	931	0.521	0.97	15440	1.03
CDKL5	-13	18	-1.89	0.0296	932	0.52	0.97	15439	1.03
ADAMTS4	-12.63	17	-1.89	0.0297	933	0.52	0.97	15438	1.03
NKG7	-13	18	-1.89	0.0297	934	0.52	0.97	15437	1.03
KCNQ2	-13	18	-1.89	0.0297	935	0.52	0.97	15436	1.03
CXCR3	-11.86	15	-1.88	0.0297	936	0.52	0.97	15435	1.03
C8orf58	-12.99	18	-1.88	0.0298	937	0.52	0.97	15434	1.03
ADAR	-12.99	18	-1.88	0.0298	938	0.52	0.97	15433	1.03
DHPS	-9.68	10	-1.88	0.0298	939	0.52	0.97	15432	1.03
ANKRD24	-12.97	18	-1.88	0.0299	940	0.521	0.97	15431	1.03
C11orf31	-11.84	15	-1.88	0.03	941	0.522	0.97	15430	1.03
RRP1B	-12.97	18	-1.88	0.03	942	0.522	0.97	15429	1.03
SPIN4	-11.82	15	-1.88	0.0303	943	0.525	0.97	15428	1.03
NPL	-12.94	18	-1.88	0.0303	944	0.525	0.97	15427	1.03
RPS6KA3	-12.93	18	-1.88	0.0303	945	0.526	0.97	15426	1.03
FEN1	-9.14	9	-1.87	0.0304	946	0.526	0.97	15425	1.03
MIEN1	-11.8	15	-1.87	0.0305	947	0.527	0.97	15424	1.03
INF2	-12.92	18	-1.87	0.0305	948	0.527	0.969	15423	1.03
TNIP3	-12.92	18	-1.87	0.0305	949	0.527	0.969	15422	1.03
ROMO1	-10.98	13	-1.87	0.0305	950	0.526	0.969	15421	1.03
SLFN12L	-10.54	12	-1.87	0.0306	951	0.526	0.969	15420	1.03
SNCB	-10.54	12	-1.87	0.0306	952	0.526	0.969	15419	1.03
NLRP4	-12.91	18	-1.87	0.0306	953	0.525	0.969	15418	1.03
ADAMTS10	-12.91	18	-1.87	0.0306	954	0.525	0.969	15417	1.03
SNAPC4	-12.17	16	-1.87	0.0306	955	0.525	0.969	15416	1.03
ANKRD13B	-12.9	18	-1.87	0.0307	956	0.526	0.969	15415	1.03
NSDHL	-12.9	18	-1.87	0.0307	957	0.526	0.969	15414	1.03
CLUH	-12.16	16	-1.87	0.0308	958	0.526	0.969	15413	1.03
TMEM38A	-12.88	18	-1.87	0.0309	959	0.528	0.969	15412	1.03
ANAPC2	-11.36	14	-1.87	0.0309	960	0.527	0.969	15411	1.03
BSG	-12.88	18	-1.87	0.031	961	0.528	0.969	15410	1.03
STIM2	-12.87	18	-1.87	0.031	962	0.527	0.969	15409	1.03
SLC16A4	-12.87	18	-1.87	0.031	963	0.527	0.969	15408	1.03
PLA2G2A	-9.1	9	-1.86	0.0311	964	0.528	0.969	15407	1.03
LST1	-11.73	15	-1.86	0.0312	965	0.529	0.969	15406	1.03
VPS41	-12.85	18	-1.86	0.0312	966	0.529	0.969	15405	1.03
SLC7A6OS	-12.49	17	-1.86	0.0313	967	0.529	0.969	15404	1.03
ATP6AP1	-12.84	18	-1.86	0.0313	968	0.53	0.969	15403	1.03
GOLPH3	-12.84	18	-1.86	0.0313	969	0.529	0.969	15402	1.03
TSPAN33	-12.84	18	-1.86	0.0314	970	0.53	0.969	15401	1.03
NOTCH2	-12.83	18	-1.86	0.0315	971	0.531	0.969	15400	1.03
EXOC4	-12.83	18	-1.86	0.0315	972	0.53	0.969	15399	1.03
TRPT1	-12.83	18	-1.86	0.0315	973	0.53	0.969	15398	1.03
GTF2I	-7.4	6	-1.86	0.0316	974	0.531	0.968	15397	1.03
KLHL8	-12.81	18	-1.86	0.0316	975	0.531	0.968	15396	1.03
UBXN11	-12.81	18	-1.86	0.0317	976	0.532	0.968	15395	1.03
PAQR5	-12.8	18	-1.86	0.0318	977	0.533	0.968	15394	1.03
CNOT3	-11.29	14	-1.85	0.0318	978	0.532	0.968	15393	1.03
RNF130	-12.79	18	-1.85	0.0319	979	0.533	0.968	15392	1.03
DRP2	-12.79	18	-1.85	0.0319	980	0.532	0.968	15391	1.03
MRPL12	-7.39	6	-1.85	0.0319	981	0.532	0.968	15390	1.03
LRRC14B	-12.78	18	-1.85	0.032	982	0.533	0.968	15389	1.03
USP8	-9.04	9	-1.85	0.032	983	0.533	0.968	15388	1.03
RRBP1	-12.78	18	-1.85	0.032	984	0.533	0.968	15387	1.03
C15orf52	-12.77	18	-1.85	0.0322	985	0.535	0.968	15386	1.03
WIPF2	-12.76	18	-1.85	0.0322	986	0.535	0.968	15385	1.03
AGPAT6	-12.76	18	-1.85	0.0322	987	0.534	0.968	15384	1.03
C11orf54	-9.02	9	-1.85	0.0322	988	0.534	0.968	15383	1.03
IMPACT	-7.37	6	-1.85	0.0323	989	0.534	0.968	15382	1.03
RERE	-12.76	18	-1.85	0.0323	990	0.534	0.968	15381	1.03
EIF1	-7.36	6	-1.85	0.0323	991	0.534	0.968	15380	1.03
AVPR2	-11.64	15	-1.85	0.0323	992	0.534	0.968	15379	1.03
STON2	-12.75	18	-1.85	0.0324	993	0.534	0.968	15378	1.03
SLC22A16	-12.75	18	-1.85	0.0324	994	0.534	0.968	15377	1.03
USP15	-12.74	18	-1.85	0.0325	995	0.535	0.968	15376	1.03
AGBL4	-12.74	18	-1.85	0.0325	996	0.534	0.967	15375	1.03
HOOK3	-12.74	18	-1.85	0.0325	997	0.534	0.967	15374	1.03
SOHLH1	-12.73	18	-1.84	0.0326	998	0.535	0.967	15373	1.03
CCNYL1	-8.99	9	-1.84	0.0328	999	0.537	0.967	15372	1.03
NRP1	-12.35	17	-1.84	0.0328	1000	0.537	0.967	15371	1.03
WEE1	-12.71	18	-1.84	0.0328	1001	0.537	0.967	15370	1.03
IL17RA	-12.71	18	-1.84	0.0329	1002	0.537	0.967	15369	1.03
NELFCD	-11.59	15	-1.84	0.0329	1003	0.537	0.967	15368	1.03
NCOR2	-12.7	18	-1.84	0.0329	1004	0.537	0.967	15367	1.03
NFS1	-10.79	13	-1.84	0.0329	1005	0.537	0.967	15366	1.03
TARS2	-9.46	10	-1.84	0.033	1006	0.537	0.967	15365	1.03
LRRC55	-12.69	18	-1.84	0.033	1007	0.536	0.967	15364	1.03
ZNF560	-11.57	15	-1.84	0.0332	1008	0.539	0.967	15363	1.03
RABGAP1L	-12.67	18	-1.84	0.0332	1009	0.539	0.967	15362	1.03
CCDC82	-11.56	15	-1.83	0.0333	1010	0.539	0.967	15361	1.03
ZNF131	-10.34	12	-1.83	0.0333	1011	0.539	0.967	15360	1.03
C1QA	-12.66	18	-1.83	0.0333	1012	0.539	0.967	15359	1.03
CYC1	-11.53	15	-1.83	0.0337	1013	0.544	0.966	15358	1.03
HAPLN2	-12.62	18	-1.83	0.0339	1014	0.546	0.966	15357	1.03
OR52B2	-7.29	6	-1.83	0.0339	1015	0.546	0.966	15356	1.03
NCSTN	-12.61	18	-1.83	0.0339	1016	0.547	0.966	15355	1.03
NDUFB2	-11.51	15	-1.83	0.034	1017	0.547	0.966	15354	1.03
SLC9A6	-12.59	18	-1.82	0.0342	1018	0.55	0.966	15353	1.03
CHAMP1	-11.49	15	-1.82	0.0343	1019	0.55	0.966	15352	1.03
SPECC1	-12.58	18	-1.82	0.0343	1020	0.551	0.966	15351	1.03
BTBD17	-12.58	18	-1.82	0.0343	1021	0.551	0.966	15350	1.03
SLC6A9	-12.56	18	-1.82	0.0345	1022	0.552	0.966	15349	1.03
CTDP1	-10.26	12	-1.82	0.0345	1023	0.552	0.966	15348	1.03
HSD17B1	-12.55	18	-1.82	0.0347	1024	0.554	0.965	15347	1.03
ZNF839	-12.54	18	-1.82	0.0347	1025	0.555	0.965	15346	1.03
XRCC4	-8.87	9	-1.81	0.0348	1026	0.555	0.965	15345	1.03
CHL1	-12.54	18	-1.81	0.0348	1027	0.554	0.965	15344	1.03
MEOX1	-10.23	12	-1.81	0.0349	1028	0.556	0.965	15343	1.03
PACS1	-12.52	18	-1.81	0.035	1029	0.557	0.965	15342	1.03
TEX19	-10.22	12	-1.81	0.0351	1030	0.557	0.965	15341	1.03
PPP3CA	-12.5	18	-1.81	0.0352	1031	0.559	0.965	15340	1.03
LRRC16A	-12.5	18	-1.81	0.0352	1032	0.558	0.965	15339	1.03
HNRNPA0	-11.41	15	-1.81	0.0353	1033	0.559	0.965	15338	1.03
FAM154B	-10.2	12	-1.81	0.0353	1034	0.558	0.965	15337	1.03
SCAP	-8.84	9	-1.81	0.0353	1035	0.558	0.965	15336	1.03
BMP10	-12.49	18	-1.81	0.0354	1036	0.559	0.965	15335	1.03
SLC11A2	-12.47	18	-1.8	0.0356	1037	0.561	0.964	15334	1.03
RBFOX3	-12.47	18	-1.8	0.0356	1038	0.562	0.964	15333	1.03
OSBPL9	-12.46	18	-1.8	0.0357	1039	0.562	0.964	15332	1.03
CD248	-11.38	15	-1.8	0.0357	1040	0.562	0.964	15331	1.03
DDX42	-12.46	18	-1.8	0.0357	1041	0.561	0.964	15330	1.03
GSX1	-12.46	18	-1.8	0.0357	1042	0.561	0.964	15329	1.03
SIMC1	-12.46	18	-1.8	0.0357	1043	0.561	0.964	15328	1.03
PDF	-12.46	18	-1.8	0.0358	1044	0.561	0.964	15327	1.03
AAMP	-10.98	14	-1.8	0.0358	1045	0.561	0.964	15326	1.03
CES5A	-12.45	18	-1.8	0.0359	1046	0.562	0.964	15325	1.03
GPR137C	-11.36	15	-1.8	0.036	1047	0.562	0.964	15324	1.03
ADORA2B	-12.44	18	-1.8	0.036	1048	0.563	0.964	15323	1.03
NFRKB	-12.43	18	-1.8	0.036	1049	0.562	0.964	15322	1.03
DDX20	-11.72	16	-1.8	0.036	1050	0.562	0.964	15321	1.03
EXOC7	-12.43	18	-1.8	0.0361	1051	0.562	0.964	15320	1.03
CFDP1	-12.42	18	-1.8	0.0362	1052	0.564	0.964	15319	1.03
C6orf136	-12.41	18	-1.8	0.0363	1053	0.564	0.964	15318	1.03
KCMF1	-11.7	16	-1.8	0.0363	1054	0.564	0.964	15317	1.03
EDEM3	-12.41	18	-1.79	0.0364	1055	0.565	0.964	15316	1.03
NCR2	-12.41	18	-1.79	0.0364	1056	0.564	0.964	15315	1.03
FAM83C	-12.4	18	-1.79	0.0364	1057	0.564	0.964	15314	1.03
HNF1B	-12.39	18	-1.79	0.0366	1058	0.566	0.963	15313	1.03
HPCAL4	-11.3	15	-1.79	0.0367	1059	0.567	0.963	15312	1.03
ZNF251	-11.66	16	-1.79	0.0368	1060	0.569	0.963	15311	1.03
MPV17	-12.37	18	-1.79	0.0369	1061	0.569	0.963	15310	1.03
RPP25	-12.36	18	-1.79	0.037	1062	0.57	0.963	15309	1.03
CLCN6	-12.36	18	-1.79	0.037	1063	0.57	0.963	15308	1.03
SMYD5	-12.35	18	-1.79	0.037	1064	0.57	0.963	15307	1.03
PCDH18	-12.35	18	-1.79	0.0371	1065	0.57	0.963	15306	1.03
HDAC4	-12.35	18	-1.78	0.0371	1066	0.57	0.963	15305	1.03
ACSF2	-12.34	18	-1.78	0.0372	1067	0.571	0.963	15304	1.03
SATB2	-12.33	18	-1.78	0.0373	1068	0.571	0.963	15303	1.03
SNUPN	-10.07	12	-1.78	0.0373	1069	0.571	0.963	15302	1.03
MARS2	-11.25	15	-1.78	0.0374	1070	0.572	0.963	15301	1.03
TMEM121	-10.06	12	-1.78	0.0374	1071	0.572	0.963	15300	1.03
HDLBP	-12.32	18	-1.78	0.0375	1072	0.572	0.963	15299	1.03
ASAH1	-12.31	18	-1.78	0.0376	1073	0.573	0.962	15298	1.03
UBTD2	-12.31	18	-1.78	0.0376	1074	0.573	0.962	15297	1.03
SOX30	-12.31	18	-1.78	0.0376	1075	0.573	0.962	15296	1.03
RIC8B	-10.05	12	-1.78	0.0377	1076	0.573	0.962	15295	1.03
TMEM55B	-12.3	18	-1.78	0.0377	1077	0.573	0.962	15294	1.03
GFER	-11.95	17	-1.78	0.0377	1078	0.573	0.962	15293	1.03
SPEG	-11.95	17	-1.78	0.0378	1079	0.573	0.962	15292	1.03
ADAM10	-12.29	18	-1.78	0.0378	1080	0.573	0.962	15291	1.03
TRAPPC10	-12.28	18	-1.78	0.0379	1081	0.574	0.962	15290	1.03
DNAJA2	-12.28	18	-1.78	0.0379	1082	0.574	0.962	15289	1.03
APOL1	-11.21	15	-1.77	0.038	1083	0.574	0.962	15288	1.03
SMURF1	-12.28	18	-1.77	0.038	1084	0.573	0.962	15287	1.03
ATP6V1E2	-10.03	12	-1.77	0.038	1085	0.573	0.962	15286	1.03
WDR1	-11.21	15	-1.77	0.038	1086	0.573	0.962	15285	1.03
TAF1C	-10.83	14	-1.77	0.038	1087	0.572	0.962	15284	1.03
NARS2	-9.14	10	-1.77	0.0381	1088	0.573	0.962	15283	1.03
ZNF507	-12.27	18	-1.77	0.0381	1089	0.573	0.962	15282	1.03
SETD1B	-12.26	18	-1.77	0.0382	1090	0.573	0.962	15281	1.03
TTI2	-10.81	14	-1.77	0.0382	1091	0.574	0.962	15280	1.03
NUP54	-9.58	11	-1.77	0.0383	1092	0.574	0.962	15279	1.03
COA3	-11.55	16	-1.77	0.0384	1093	0.575	0.962	15278	1.03
HYAL2	-12.24	18	-1.77	0.0384	1094	0.575	0.962	15277	1.03
C5orf30	-9.99	12	-1.77	0.0385	1095	0.576	0.961	15276	1.03
PSMD2	-12.23	18	-1.77	0.0386	1096	0.576	0.961	15275	1.03
TBC1D9	-12.22	18	-1.77	0.0387	1097	0.577	0.961	15274	1.03
POU2F1	-12.22	18	-1.77	0.0387	1098	0.577	0.961	15273	1.03
PBRM1	-12.22	18	-1.77	0.0387	1099	0.577	0.961	15272	1.03
DENND1B	-8.64	9	-1.77	0.0387	1100	0.576	0.961	15271	1.03
NPRL2	-12.22	18	-1.77	0.0388	1101	0.576	0.961	15270	1.03
TOR2A	-12.22	18	-1.77	0.0388	1102	0.576	0.961	15269	1.03
SDF2	-11.15	15	-1.77	0.0388	1103	0.575	0.961	15268	1.03
RAB38	-12.22	18	-1.77	0.0388	1104	0.575	0.961	15267	1.03
TANGO6	-11.87	17	-1.76	0.0388	1105	0.575	0.961	15266	1.03
OR1I1	-8.64	9	-1.76	0.0388	1106	0.575	0.961	15265	1.03
KLHDC3	-12.2	18	-1.76	0.0389	1107	0.576	0.961	15264	1.03
C2orf42	-12.19	18	-1.76	0.0391	1108	0.577	0.961	15263	1.03
FIP1L1	-12.19	18	-1.76	0.0391	1109	0.577	0.961	15262	1.03
KCNK2	-12.19	18	-1.76	0.0391	1110	0.577	0.961	15261	1.03
MXD4	-12.17	18	-1.76	0.0393	1111	0.58	0.961	15260	1.03
CCNA2	-11.82	17	-1.76	0.0395	1112	0.582	0.96	15259	1.03
P2RX2	-12.16	18	-1.76	0.0395	1113	0.582	0.96	15258	1.03
SFSWAP	-11.45	16	-1.75	0.0397	1114	0.584	0.96	15257	1.03
MYO1D	-12.14	18	-1.75	0.0397	1115	0.584	0.96	15256	1.03
MSH4	-11.08	15	-1.75	0.0398	1116	0.584	0.96	15255	1.03
GPLD1	-12.14	18	-1.75	0.0398	1117	0.583	0.96	15254	1.03
PPP1CC	-9.91	12	-1.75	0.0398	1118	0.583	0.96	15253	1.03
ATG2B	-12.13	18	-1.75	0.0399	1119	0.584	0.96	15252	1.03
RANBP17	-12.13	18	-1.75	0.0399	1120	0.584	0.96	15251	1.03
CPNE2	-12.12	18	-1.75	0.04	1121	0.584	0.96	15250	1.03
GYS1	-12.12	18	-1.75	0.04	1122	0.584	0.96	15249	1.03
RGS4	-12.12	18	-1.75	0.0401	1123	0.584	0.96	15248	1.03
MAN2B1	-12.12	18	-1.75	0.0401	1124	0.584	0.96	15247	1.03
SSBP2	-12.12	18	-1.75	0.0401	1125	0.583	0.96	15246	1.03
ACTR6	-10.69	14	-1.75	0.0401	1126	0.583	0.96	15245	1.03
CDK4	-12.11	18	-1.75	0.0401	1127	0.583	0.96	15244	1.03
CHFR	-12.11	18	-1.75	0.0402	1128	0.583	0.96	15243	1.03
MRPS30	-11.05	15	-1.75	0.0402	1129	0.583	0.96	15242	1.03
ARMC5	-12.1	18	-1.75	0.0403	1130	0.584	0.96	15241	1.03
PRDM15	-12.1	18	-1.75	0.0404	1131	0.584	0.96	15240	1.03
BAMBI	-8.55	9	-1.75	0.0404	1132	0.584	0.96	15239	1.03
TFE3	-12.09	18	-1.75	0.0404	1133	0.584	0.96	15238	1.03
MRPL21	-11.04	15	-1.75	0.0405	1134	0.584	0.96	15237	1.03
PATL1	-12.08	18	-1.74	0.0406	1135	0.585	0.959	15236	1.03
MEDAG	-12.08	18	-1.74	0.0406	1136	0.586	0.959	15235	1.03
NSUN4	-11.73	17	-1.74	0.0408	1137	0.587	0.959	15234	1.03
DNAJB11	-12.06	18	-1.74	0.0408	1138	0.587	0.959	15233	1.03
ZNF106	-12.06	18	-1.74	0.0408	1139	0.587	0.959	15232	1.03
USP37	-11.71	17	-1.74	0.041	1140	0.589	0.959	15231	1.03
SCRN2	-12.04	18	-1.74	0.0411	1141	0.59	0.959	15230	1.03
CCDC34	-10.99	15	-1.74	0.0411	1142	0.59	0.959	15229	1.03
CNTD1	-12.03	18	-1.74	0.0413	1143	0.592	0.959	15228	1.03
SART3	-10.98	15	-1.74	0.0413	1144	0.591	0.959	15227	1.03
GPR144	-12.03	18	-1.74	0.0413	1145	0.591	0.959	15226	1.03
MCM8	-12.02	18	-1.73	0.0414	1146	0.591	0.959	15225	1.03
FANCD2	-12.02	18	-1.73	0.0414	1147	0.591	0.959	15224	1.03
RAB2A	-12.02	18	-1.73	0.0414	1148	0.591	0.959	15223	1.03
ANGPT2	-10.96	15	-1.73	0.0415	1149	0.592	0.958	15222	1.03
GOLGA3	-12.01	18	-1.73	0.0416	1150	0.592	0.958	15221	1.03
IPP	-12.01	18	-1.73	0.0416	1151	0.592	0.958	15220	1.03
SKAP1	-12	18	-1.73	0.0416	1152	0.592	0.958	15219	1.03
DGKI	-11.98	18	-1.73	0.0419	1153	0.595	0.958	15218	1.03
CLCNKB	-10.94	15	-1.73	0.0419	1154	0.595	0.958	15217	1.03
ICOSLG	-11.98	18	-1.73	0.0419	1155	0.595	0.958	15216	1.03
IQCC	-11.64	17	-1.73	0.042	1156	0.595	0.958	15215	1.03
EIF4EBP1	-6.91	6	-1.73	0.042	1157	0.594	0.958	15214	1.03
ATP6V0D1	-11.64	17	-1.73	0.042	1158	0.594	0.958	15213	1.03
GSS	-10.93	15	-1.73	0.042	1159	0.594	0.958	15212	1.03
ESPNL	-11.97	18	-1.73	0.0421	1160	0.594	0.958	15211	1.03
KRT27	-11.97	18	-1.73	0.0421	1161	0.594	0.958	15210	1.03
DENND4B	-11.96	18	-1.73	0.0422	1162	0.594	0.958	15209	1.03
RNF31	-11.96	18	-1.73	0.0422	1163	0.594	0.958	15208	1.03
HOXA7	-10.55	14	-1.73	0.0422	1164	0.594	0.958	15207	1.03
ZKSCAN1	-11.95	18	-1.72	0.0424	1165	0.596	0.958	15206	1.03
COPZ1	-11.94	18	-1.72	0.0425	1166	0.596	0.958	15205	1.03
SPATA7	-11.94	18	-1.72	0.0425	1167	0.596	0.958	15204	1.03
SLC9A2	-11.94	18	-1.72	0.0425	1168	0.596	0.957	15203	1.03
BAIAP2	-11.94	18	-1.72	0.0425	1169	0.595	0.957	15202	1.03
CARD14	-11.93	18	-1.72	0.0426	1170	0.596	0.957	15201	1.03
EEF1A2	-11.93	18	-1.72	0.0426	1171	0.596	0.957	15200	1.03
LMO4	-10.89	15	-1.72	0.0426	1172	0.596	0.957	15199	1.03
TRIM71	-11.92	18	-1.72	0.0428	1173	0.597	0.957	15198	1.03
HOXB3	-11.92	18	-1.72	0.0428	1174	0.597	0.957	15197	1.03
TMEM235	-11.92	18	-1.72	0.0428	1175	0.596	0.957	15196	1.03
FNIP1	-11.92	18	-1.72	0.0429	1176	0.597	0.957	15195	1.03
SUPT16H	-11.91	18	-1.72	0.0429	1177	0.597	0.957	15194	1.03
MPZ	-11.9	18	-1.72	0.0431	1178	0.598	0.957	15193	1.03
MSH2	-11.89	18	-1.71	0.0432	1179	0.6	0.957	15192	1.03
ITGB1BP2	-11.89	18	-1.71	0.0433	1180	0.6	0.957	15191	1.03
ZFP41	-8.4	9	-1.71	0.0434	1181	0.601	0.957	15190	1.03
B4GALT7	-11.88	18	-1.71	0.0434	1182	0.601	0.957	15189	1.03
COL9A3	-11.87	18	-1.71	0.0434	1183	0.601	0.957	15188	1.03
PGBD1	-11.87	18	-1.71	0.0435	1184	0.601	0.957	15187	1.03
NISCH	-11.87	18	-1.71	0.0435	1185	0.601	0.956	15186	1.03
HRSP12	-8.39	9	-1.71	0.0436	1186	0.601	0.956	15185	1.03
MALSU1	-8.38	9	-1.71	0.0437	1187	0.602	0.956	15184	1.03
EXT2	-11.85	18	-1.71	0.0437	1188	0.603	0.956	15183	1.03
SULF2	-11.84	18	-1.71	0.0439	1189	0.604	0.956	15182	1.03
RASSF3	-10.81	15	-1.71	0.0439	1190	0.604	0.956	15181	1.03
TP53I13	-11.84	18	-1.71	0.044	1191	0.604	0.956	15180	1.03
IHH	-11.84	18	-1.71	0.044	1192	0.604	0.956	15179	1.03
FABP6	-11.83	18	-1.7	0.0441	1193	0.605	0.956	15178	1.03
BLNK	-11.82	18	-1.7	0.0442	1194	0.606	0.956	15177	1.03
CLDND2	-11.82	18	-1.7	0.0442	1195	0.606	0.956	15176	1.03
HSF1	-11.14	16	-1.7	0.0443	1196	0.606	0.956	15175	1.03
C16orf78	-11.82	18	-1.7	0.0443	1197	0.605	0.956	15174	1.03
JMJD1C	-11.82	18	-1.7	0.0443	1198	0.605	0.956	15173	1.03
TTC5	-11.81	18	-1.7	0.0443	1199	0.605	0.956	15172	1.03
GPSM1	-11.81	18	-1.7	0.0444	1200	0.605	0.956	15171	1.03
PNMAL2	-10.78	15	-1.7	0.0444	1201	0.605	0.956	15170	1.03
KIF20A	-11.8	18	-1.7	0.0445	1202	0.606	0.955	15169	1.03
MBD3L1	-8.34	9	-1.7	0.0446	1203	0.606	0.955	15168	1.03
BRF2	-9.63	12	-1.7	0.0446	1204	0.607	0.955	15167	1.03
SRRM1	-11.46	17	-1.7	0.0447	1205	0.607	0.955	15166	1.03
EXOSC2	-10.39	14	-1.7	0.0447	1206	0.607	0.955	15165	1.03
KLK1	-11.78	18	-1.7	0.0447	1207	0.607	0.955	15164	1.03
CCDC61	-11.78	18	-1.7	0.0448	1208	0.606	0.955	15163	1.03
ERCC6L	-11.45	17	-1.7	0.0448	1209	0.606	0.955	15162	1.03
AWAT2	-11.1	16	-1.7	0.0449	1210	0.607	0.955	15161	1.03
FAM168B	-11.77	18	-1.7	0.0449	1211	0.608	0.955	15160	1.03
PTK6	-11.76	18	-1.69	0.0451	1212	0.609	0.955	15159	1.03
MESDC2	-11.76	18	-1.69	0.0451	1213	0.608	0.955	15158	1.03
PPARGC1A	-11.76	18	-1.69	0.0451	1214	0.609	0.955	15157	1.03
RECQL	-9.6	12	-1.69	0.0451	1215	0.608	0.955	15156	1.03
CACNG1	-11.42	17	-1.69	0.0452	1216	0.608	0.955	15155	1.03
TMEM106A	-11.75	18	-1.69	0.0453	1217	0.609	0.955	15154	1.03
KCNQ1	-11.75	18	-1.69	0.0453	1218	0.609	0.955	15153	1.03
A2ML1	-11.74	18	-1.69	0.0454	1219	0.609	0.955	15152	1.03
FANCL	-8.3	9	-1.69	0.0454	1220	0.609	0.955	15151	1.03
CLINT1	-11.74	18	-1.69	0.0454	1221	0.609	0.955	15150	1.03
NACA	-10.71	15	-1.69	0.0455	1222	0.61	0.954	15149	1.03
LRRC4B	-11.73	18	-1.69	0.0455	1223	0.609	0.954	15148	1.03
COL9A1	-11.72	18	-1.69	0.0456	1224	0.61	0.954	15147	1.03
SLC4A2	-11.72	18	-1.69	0.0456	1225	0.61	0.954	15146	1.03
NCOA6	-11.72	18	-1.69	0.0457	1226	0.61	0.954	15145	1.03
ZCCHC14	-11.71	18	-1.69	0.0458	1227	0.611	0.954	15144	1.03
TRAPPC5	-9.56	12	-1.69	0.0459	1228	0.612	0.954	15143	1.03
VPS8	-11.7	18	-1.69	0.0459	1229	0.612	0.954	15142	1.03
GABRB2	-11.69	18	-1.68	0.046	1230	0.613	0.954	15141	1.03
XRCC1	-11.69	18	-1.68	0.0461	1231	0.613	0.954	15140	1.03
GPS2	-9.55	12	-1.68	0.0461	1232	0.613	0.954	15139	1.03
SPHK1	-11.69	18	-1.68	0.0462	1233	0.613	0.954	15138	1.03
CNNM1	-11.68	18	-1.68	0.0462	1234	0.613	0.954	15137	1.03
PRICKLE3	-11.67	18	-1.68	0.0464	1235	0.615	0.954	15136	1.03
FOXN1	-11.66	18	-1.68	0.0465	1236	0.616	0.953	15135	1.03
VANGL2	-11.66	18	-1.68	0.0465	1237	0.616	0.953	15134	1.03
CHTF18	-11.66	18	-1.68	0.0466	1238	0.616	0.953	15133	1.03
CHMP6	-10.28	14	-1.68	0.0467	1239	0.617	0.953	15132	1.03
FTSJ2	-11.65	18	-1.68	0.0467	1240	0.617	0.953	15131	1.03
FAM222B	-11.64	18	-1.68	0.0468	1241	0.617	0.953	15130	1.03
IRF7	-11.64	18	-1.68	0.0469	1242	0.618	0.953	15129	1.03
TRAPPC3	-9.5	12	-1.68	0.0469	1243	0.618	0.953	15128	1.03
MAGEA10	-10.62	15	-1.68	0.047	1244	0.618	0.953	15127	1.03
ZNF879	-8.22	9	-1.67	0.047	1245	0.618	0.953	15126	1.03
OBFC1	-11.29	17	-1.67	0.0472	1246	0.62	0.953	15125	1.03
COQ7	-11.29	17	-1.67	0.0472	1247	0.62	0.953	15124	1.03
NHSL1	-11.61	18	-1.67	0.0473	1248	0.62	0.953	15123	1.03
URB1	-10.95	16	-1.67	0.0473	1249	0.619	0.953	15122	1.03
LEUTX	-8.21	9	-1.67	0.0474	1250	0.62	0.953	15121	1.03
TNC	-11.58	18	-1.67	0.0478	1251	0.626	0.952	15120	1.03
SLC30A4	-11.57	18	-1.67	0.0479	1252	0.626	0.952	15119	1.03
FAAH	-11.57	18	-1.67	0.0479	1253	0.626	0.952	15118	1.03
HRASLS2	-10.56	15	-1.66	0.048	1254	0.626	0.952	15117	1.03
COMMD7	-11.56	18	-1.66	0.0481	1255	0.627	0.952	15116	1.03
FLCN	-11.56	18	-1.66	0.0481	1256	0.627	0.952	15115	1.03
WDR11	-11.56	18	-1.66	0.0481	1257	0.626	0.952	15114	1.03
ATIC	-11.56	18	-1.66	0.0481	1258	0.626	0.952	15113	1.03
VSTM2B	-11.56	18	-1.66	0.0482	1259	0.626	0.952	15112	1.03
UBAP1	-10.88	16	-1.66	0.0484	1260	0.629	0.952	15111	1.03
POM121L2	-10.53	15	-1.66	0.0485	1261	0.629	0.952	15110	1.03
PTK2B	-11.53	18	-1.66	0.0485	1262	0.629	0.951	15109	1.03
ITSN2	-11.21	17	-1.66	0.0486	1263	0.629	0.951	15108	1.03
PEX13	-11.53	18	-1.66	0.0486	1264	0.629	0.951	15107	1.03
CDK5RAP2	-11.2	17	-1.66	0.0487	1265	0.63	0.951	15106	1.03
PKD2	-11.52	18	-1.66	0.0487	1266	0.63	0.951	15105	1.03
PMP22	-11.51	18	-1.66	0.0488	1267	0.63	0.951	15104	1.03
TPRN	-11.51	18	-1.66	0.0489	1268	0.631	0.951	15103	1.03
TBX21	-11.5	18	-1.65	0.049	1269	0.632	0.951	15102	1.03
TNFRSF19	-11.5	18	-1.65	0.0491	1270	0.632	0.951	15101	1.03
MYH14	-11.5	18	-1.65	0.0491	1271	0.632	0.951	15100	1.03
GPR111	-10.49	15	-1.65	0.0491	1272	0.632	0.951	15099	1.03
ACSL3	-11.49	18	-1.65	0.0492	1273	0.633	0.951	15098	1.03
GPR37L1	-11.49	18	-1.65	0.0493	1274	0.633	0.951	15097	1.03
DYDC2	-6.63	6	-1.65	0.0493	1275	0.633	0.951	15096	1.03
TACO1	-11.48	18	-1.65	0.0493	1276	0.633	0.951	15095	1.03
PELP1	-10.48	15	-1.65	0.0494	1277	0.633	0.951	15094	1.03
TPPP	-11.48	18	-1.65	0.0494	1278	0.633	0.951	15093	1.03
SP6	-10.47	15	-1.65	0.0494	1279	0.633	0.951	15092	1.03
MYL1	-9.37	12	-1.65	0.0495	1280	0.633	0.951	15091	1.03
PLCD3	-11.47	18	-1.65	0.0495	1281	0.633	0.95	15090	1.03
FUBP1	-11.14	17	-1.65	0.0496	1282	0.633	0.95	15089	1.03
SIX3	-11.46	18	-1.65	0.0497	1283	0.634	0.95	15088	1.03
HOXD1	-11.45	18	-1.65	0.0499	1284	0.636	0.95	15087	1.03
ICAM1	-11.45	18	-1.65	0.0499	1285	0.635	0.95	15086	1.03
SSRP1	-11.44	18	-1.64	0.05	1286	0.636	0.95	15085	1.03
SSU72	-9.34	12	-1.64	0.05	1287	0.636	0.95	15084	1.03
LRP3	-11.43	18	-1.64	0.0502	1288	0.638	0.95	15083	1.03
PTPRO	-11.41	18	-1.64	0.0504	1289	0.641	0.95	15082	1.03
ETV4	-11.41	18	-1.64	0.0504	1290	0.64	0.95	15081	1.03
OR4C6	-8.07	9	-1.64	0.0505	1291	0.64	0.95	15080	1.03
ZNF503	-11.4	18	-1.64	0.0506	1292	0.641	0.949	15079	1.03
ST5	-11.4	18	-1.64	0.0506	1293	0.641	0.949	15078	1.03
POLR1B	-9.69	13	-1.64	0.0506	1294	0.641	0.949	15077	1.03
GPR12	-11.4	18	-1.64	0.0507	1295	0.64	0.949	15076	1.03
HK1	-11.4	18	-1.64	0.0507	1296	0.64	0.949	15075	1.03
MTF1	-11.38	18	-1.64	0.0509	1297	0.643	0.949	15074	1.03
GATA4	-11.38	18	-1.64	0.0509	1298	0.642	0.949	15073	1.03
LBX2	-10.39	15	-1.64	0.0509	1299	0.642	0.949	15072	1.03
HOXD12	-10.39	15	-1.64	0.051	1300	0.642	0.949	15071	1.03
RAB37	-11.37	18	-1.64	0.051	1301	0.642	0.949	15070	1.03
GAPT	-6.56	6	-1.63	0.0512	1302	0.643	0.949	15069	1.03
GRN	-11.37	18	-1.63	0.0512	1303	0.643	0.949	15068	1.03
ACRBP	-11.36	18	-1.63	0.0513	1304	0.644	0.949	15067	1.03
CCL23	-9.27	12	-1.63	0.0513	1305	0.644	0.949	15066	1.03
LRCH1	-11.35	18	-1.63	0.0513	1306	0.644	0.949	15065	1.03
PRAC	-9.27	12	-1.63	0.0514	1307	0.644	0.949	15064	1.03
ELOF1	-11.35	18	-1.63	0.0514	1308	0.644	0.949	15063	1.03
COL1A1	-11.35	18	-1.63	0.0515	1309	0.644	0.949	15062	1.03
CC2D1A	-11.34	18	-1.63	0.0517	1310	0.645	0.948	15061	1.03
UBR2	-11.33	18	-1.63	0.0517	1311	0.646	0.948	15060	1.03
CACNG6	-11.33	18	-1.63	0.0517	1312	0.645	0.948	15059	1.03
PRMT1	-9.63	13	-1.63	0.0518	1313	0.646	0.948	15058	1.03
ACTA1	-11.32	18	-1.63	0.0518	1314	0.646	0.948	15057	1.03
UFSP2	-8.85	11	-1.63	0.0519	1315	0.646	0.948	15056	1.03
EXTL3	-11.32	18	-1.63	0.0519	1316	0.646	0.948	15055	1.03
CD2AP	-11.32	18	-1.63	0.0519	1317	0.646	0.948	15054	1.03
SLC9A3R1	-11.32	18	-1.63	0.0519	1318	0.645	0.948	15053	1.03
WASF3	-11.31	18	-1.63	0.052	1319	0.646	0.948	15052	1.03
RRP1	-10.99	17	-1.63	0.0521	1320	0.646	0.948	15051	1.03
MON1B	-11.31	18	-1.62	0.0521	1321	0.646	0.948	15050	1.03
OR4D2	-9.23	12	-1.62	0.0522	1322	0.646	0.948	15049	1.03
NDE1	-10.66	16	-1.62	0.0522	1323	0.646	0.948	15048	1.03
TRAPPC1	-9.97	14	-1.62	0.0522	1324	0.646	0.948	15047	1.03
BSND	-10.98	17	-1.62	0.0523	1325	0.647	0.948	15046	1.03
COL20A1	-11.29	18	-1.62	0.0524	1326	0.647	0.948	15045	1.03
PROCA1	-11.29	18	-1.62	0.0524	1327	0.647	0.948	15044	1.03
ALG3	-11.29	18	-1.62	0.0524	1328	0.646	0.948	15043	1.03
GEN1	-9.21	12	-1.62	0.0526	1329	0.648	0.947	15042	1.03
P4HA2	-11.27	18	-1.62	0.0527	1330	0.648	0.947	15041	1.03
NPEPPS	-10.29	15	-1.62	0.0527	1331	0.648	0.947	15040	1.03
SARM1	-11.27	18	-1.62	0.0527	1332	0.648	0.947	15039	1.03
WBSCR16	-9.94	14	-1.62	0.0527	1333	0.647	0.947	15038	1.03
RBFOX2	-11.27	18	-1.62	0.0527	1334	0.647	0.947	15037	1.03
FOXO1	-11.27	18	-1.62	0.0528	1335	0.647	0.947	15036	1.03
MRPL4	-10.28	15	-1.62	0.0528	1336	0.647	0.947	15035	1.03
MTRF1	-11.26	18	-1.62	0.0528	1337	0.647	0.947	15034	1.03
DIABLO	-11.26	18	-1.62	0.0529	1338	0.647	0.947	15033	1.03
SS18L2	-7.96	9	-1.62	0.0529	1339	0.647	0.947	15032	1.03
IQCD	-11.26	18	-1.62	0.053	1340	0.647	0.947	15031	1.03
PRRX1	-11.25	18	-1.62	0.053	1341	0.647	0.947	15030	1.03
NLRP10	-11.25	18	-1.62	0.0531	1342	0.647	0.947	15029	1.03
RELL2	-11.24	18	-1.61	0.0532	1343	0.648	0.947	15028	1.03
CTNNBL1	-10.26	15	-1.61	0.0532	1344	0.648	0.947	15027	1.03
KLHDC1	-6.49	6	-1.61	0.0532	1345	0.647	0.947	15026	1.03
LUC7L2	-11.24	18	-1.61	0.0533	1346	0.648	0.947	15025	1.03
HIST3H3	-6.48	6	-1.61	0.0534	1347	0.649	0.947	15024	1.03
SPATA18	-11.23	18	-1.61	0.0534	1348	0.648	0.947	15023	1.03
TRMT11	-10.25	15	-1.61	0.0534	1349	0.648	0.947	15022	1.03
TLE3	-11.23	18	-1.61	0.0534	1350	0.648	0.947	15021	1.03
RELT	-11.22	18	-1.61	0.0535	1351	0.648	0.946	15020	1.03
TIFA	-9.16	12	-1.61	0.0537	1352	0.65	0.946	15019	1.03
WDR35	-11.21	18	-1.61	0.0537	1353	0.65	0.946	15018	1.03
GPT2	-11.21	18	-1.61	0.0537	1354	0.65	0.946	15017	1.03
KIAA1462	-11.21	18	-1.61	0.0538	1355	0.65	0.946	15016	1.03
C17orf77	-9.15	12	-1.61	0.0538	1356	0.649	0.946	15015	1.03
LGALS1	-11.21	18	-1.61	0.0538	1357	0.649	0.946	15014	1.03
LPXN	-11.2	18	-1.61	0.0538	1358	0.649	0.946	15013	1.03
ITSN1	-11.2	18	-1.61	0.0539	1359	0.649	0.946	15012	1.03
SDHB	-10.23	15	-1.61	0.0539	1360	0.649	0.946	15011	1.03
ZMAT2	-11.2	18	-1.61	0.054	1361	0.649	0.946	15010	1.03
TULP2	-11.19	18	-1.61	0.054	1362	0.649	0.946	15009	1.03
PHLDA1	-9.14	12	-1.61	0.0541	1363	0.65	0.946	15008	1.03
SPACA7	-10.21	15	-1.61	0.0542	1364	0.65	0.946	15007	1.03
RALB	-11.18	18	-1.61	0.0542	1365	0.65	0.946	15006	1.03
CAMSAP2	-11.18	18	-1.61	0.0542	1366	0.65	0.946	15005	1.03
CAPG	-11.18	18	-1.6	0.0543	1367	0.65	0.946	15004	1.03
GPS1	-9.12	12	-1.6	0.0543	1368	0.65	0.946	15003	1.03
PGRMC1	-11.17	18	-1.6	0.0543	1369	0.65	0.946	15002	1.03
CDH1	-11.17	18	-1.6	0.0545	1370	0.651	0.946	15001	1.03
OTOG	-11.17	18	-1.6	0.0545	1371	0.65	0.946	15000	1.03
SYCN	-11.16	18	-1.6	0.0545	1372	0.65	0.945	14999	1.03
MCM7	-9.84	14	-1.6	0.0546	1373	0.651	0.945	14998	1.03
PHYH	-11.15	18	-1.6	0.0547	1374	0.651	0.945	14997	1.03
PNLDC1	-11.15	18	-1.6	0.0547	1375	0.651	0.945	14996	1.03
GTF3C1	-10.83	17	-1.6	0.0548	1376	0.652	0.945	14995	1.03
ERAL1	-10.83	17	-1.6	0.0548	1377	0.652	0.945	14994	1.03
VMA21	-11.14	18	-1.6	0.0549	1378	0.652	0.945	14993	1.03
ACOX1	-11.14	18	-1.6	0.0549	1379	0.652	0.945	14992	1.03
GAB1	-11.14	18	-1.6	0.055	1380	0.652	0.945	14991	1.03
SGIP1	-11.13	18	-1.6	0.0551	1381	0.653	0.945	14990	1.03
SIGLEC8	-9.09	12	-1.6	0.0551	1382	0.653	0.945	14989	1.03
RIOK3	-10.16	15	-1.6	0.0551	1383	0.653	0.945	14988	1.03
TMEM179B	-11.12	18	-1.6	0.0552	1384	0.653	0.945	14987	1.03
ARPC5	-11.12	18	-1.6	0.0552	1385	0.653	0.945	14986	1.03
COG8	-11.12	18	-1.6	0.0553	1386	0.653	0.945	14985	1.03
PTBP1	-9.45	13	-1.6	0.0553	1387	0.652	0.945	14984	1.03
FRK	-11.11	18	-1.59	0.0554	1388	0.653	0.945	14983	1.03
TAPT1	-11.11	18	-1.59	0.0554	1389	0.653	0.945	14982	1.03
C19orf80	-11.11	18	-1.59	0.0555	1390	0.653	0.945	14981	1.03
MTMR4	-11.11	18	-1.59	0.0555	1391	0.653	0.945	14980	1.03
ATMIN	-7.85	9	-1.59	0.0555	1392	0.653	0.944	14979	1.03
PRR24	-6.41	6	-1.59	0.0556	1393	0.653	0.944	14978	1.03
S100A9	-9.06	12	-1.59	0.0557	1394	0.654	0.944	14977	1.03
SMG8	-11.1	18	-1.59	0.0557	1395	0.653	0.944	14976	1.03
CDR2L	-11.1	18	-1.59	0.0557	1396	0.653	0.944	14975	1.03
SPATA24	-11.09	18	-1.59	0.0558	1397	0.654	0.944	14974	1.03
EBLN2	-6.4	6	-1.59	0.0558	1398	0.654	0.944	14973	1.03
TTYH1	-11.08	18	-1.59	0.0559	1399	0.654	0.944	14972	1.03
KCTD2	-9.05	12	-1.59	0.0559	1400	0.654	0.944	14971	1.03
SNRPD3	-9.42	13	-1.59	0.056	1401	0.654	0.944	14970	1.03
AKAP11	-10.11	15	-1.59	0.0561	1402	0.655	0.944	14969	1.03
OLFML1	-11.06	18	-1.59	0.0563	1403	0.657	0.944	14968	1.03
ZNF655	-10.09	15	-1.59	0.0564	1404	0.658	0.944	14967	1.03
QSOX2	-11.05	18	-1.58	0.0566	1405	0.659	0.943	14966	1.03
EFCAB1	-6.37	6	-1.58	0.0567	1406	0.66	0.943	14965	1.03
SEC13	-8.22	10	-1.58	0.0568	1407	0.66	0.943	14964	1.03
RFC2	-8.62	11	-1.58	0.0568	1408	0.661	0.943	14963	1.03
STX11	-11.03	18	-1.58	0.0568	1409	0.66	0.943	14962	1.03
OGDHL	-11.03	18	-1.58	0.0568	1410	0.66	0.943	14961	1.03
GPKOW	-10.72	17	-1.58	0.0569	1411	0.66	0.943	14960	1.03
CCKBR	-11.03	18	-1.58	0.0569	1412	0.66	0.943	14959	1.03
EDNRB	-11	18	-1.58	0.0574	1413	0.664	0.943	14958	1.03
HAP1	-11	18	-1.58	0.0574	1414	0.664	0.943	14957	1.03
NOL8	-8.98	12	-1.58	0.0574	1415	0.664	0.943	14956	1.03
RPL31	-6.35	6	-1.58	0.0574	1416	0.664	0.943	14955	1.03
IFI35	-10.99	18	-1.58	0.0575	1417	0.664	0.943	14954	1.03
IKZF3	-10.99	18	-1.58	0.0575	1418	0.664	0.942	14953	1.03
ZBTB8B	-10.99	18	-1.58	0.0576	1419	0.664	0.942	14952	1.03
PARP8	-10.99	18	-1.58	0.0576	1420	0.664	0.942	14951	1.03
SLC44A3	-10.98	18	-1.57	0.0577	1421	0.664	0.942	14950	1.03
DNASE2	-10.98	18	-1.57	0.0577	1422	0.665	0.942	14949	1.03
OR8D4	-6.34	6	-1.57	0.0578	1423	0.664	0.942	14948	1.03
INPP4B	-10.98	18	-1.57	0.0578	1424	0.664	0.942	14947	1.03
SSH2	-10.97	18	-1.57	0.0579	1425	0.666	0.942	14946	1.03
PPP3R1	-10.96	18	-1.57	0.0581	1426	0.667	0.942	14945	1.03
POU4F2	-10.96	18	-1.57	0.0581	1427	0.667	0.942	14944	1.03
C5AR1	-10	15	-1.57	0.0582	1428	0.667	0.942	14943	1.03
PRKAA2	-10.95	18	-1.57	0.0583	1429	0.668	0.942	14942	1.03
SUPV3L1	-10.32	16	-1.57	0.0583	1430	0.667	0.942	14941	1.03
KRT40	-10.94	18	-1.57	0.0584	1431	0.669	0.942	14940	1.03
CCNG1	-6.32	6	-1.57	0.0585	1432	0.668	0.942	14939	1.03
MYEOV	-10.94	18	-1.57	0.0585	1433	0.668	0.942	14938	1.03
ZC2HC1B	-8.93	12	-1.57	0.0585	1434	0.668	0.941	14937	1.03
PLK5	-10.93	18	-1.57	0.0585	1435	0.668	0.941	14936	1.03
JPH2	-10.92	18	-1.57	0.0587	1436	0.669	0.941	14935	1.03
ZFAND2A	-10.92	18	-1.56	0.0589	1437	0.671	0.941	14934	1.03
CUL7	-10.91	18	-1.56	0.059	1438	0.672	0.941	14933	1.03
C7orf10	-10.91	18	-1.56	0.059	1439	0.671	0.941	14932	1.03
SDHA	-6.8	7	-1.56	0.0591	1440	0.671	0.941	14931	1.03
NFKB2	-10.91	18	-1.56	0.0591	1441	0.671	0.941	14930	1.03
FNTB	-9.61	14	-1.56	0.0592	1442	0.672	0.941	14929	1.03
CYTH1	-10.89	18	-1.56	0.0594	1443	0.674	0.941	14928	1.03
WDR19	-10.88	18	-1.56	0.0595	1444	0.674	0.941	14927	1.03
ARHGEF1	-10.87	18	-1.56	0.0597	1445	0.677	0.94	14926	1.03
OLIG2	-9.92	15	-1.56	0.0598	1446	0.677	0.94	14925	1.03
RASGRP4	-10.86	18	-1.56	0.06	1447	0.678	0.94	14924	1.03
SERF2	-10.85	18	-1.55	0.06	1448	0.678	0.94	14923	1.03
DNAL4	-10.85	18	-1.55	0.0601	1449	0.678	0.94	14922	1.03
C2orf72	-10.85	18	-1.55	0.0601	1450	0.678	0.94	14921	1.03
SAP18	-6.26	6	-1.55	0.0601	1451	0.678	0.94	14920	1.03
CDC6	-10.85	18	-1.55	0.0602	1452	0.678	0.94	14919	1.03
TOR1AIP1	-10.84	18	-1.55	0.0603	1453	0.679	0.94	14918	1.03
ANO3	-10.84	18	-1.55	0.0603	1454	0.679	0.94	14917	1.03
BRF1	-10.83	18	-1.55	0.0604	1455	0.68	0.94	14916	1.03
RHOT1	-10.82	18	-1.55	0.0606	1456	0.681	0.939	14915	1.03
C9orf3	-10.82	18	-1.55	0.0607	1457	0.682	0.939	14914	1.03
RPUSD4	-9.54	14	-1.55	0.0607	1458	0.682	0.939	14913	1.03
GALNT2	-10.81	18	-1.55	0.0608	1459	0.682	0.939	14912	1.03
DPEP1	-10.81	18	-1.55	0.0608	1460	0.681	0.939	14911	1.03
MALT1	-8.83	12	-1.55	0.0608	1461	0.681	0.939	14910	1.03
MRPL43	-8.83	12	-1.55	0.0608	1462	0.681	0.939	14909	1.03
MTHFD1L	-10.81	18	-1.55	0.0609	1463	0.681	0.939	14908	1.03
SRP72	-8.44	11	-1.55	0.061	1464	0.682	0.939	14907	1.03
FAM168A	-10.8	18	-1.55	0.061	1465	0.682	0.939	14906	1.03
POLH	-10.79	18	-1.55	0.0611	1466	0.682	0.939	14905	1.03
METAP1	-10.17	16	-1.54	0.0612	1467	0.683	0.939	14904	1.03
MAPT	-10.79	18	-1.54	0.0612	1468	0.683	0.939	14903	1.03
CENPI	-10.48	17	-1.54	0.0613	1469	0.683	0.939	14902	1.03
RND1	-10.78	18	-1.54	0.0613	1470	0.683	0.939	14901	1.03
FLNA	-10.77	18	-1.54	0.0616	1471	0.686	0.938	14900	1.03
DIAPH3	-10.45	17	-1.54	0.0619	1472	0.688	0.938	14899	1.03
YTHDF1	-10.75	18	-1.54	0.0619	1473	0.688	0.938	14898	1.03
BCCIP	-10.75	18	-1.54	0.062	1474	0.689	0.938	14897	1.03
FAM83D	-10.74	18	-1.54	0.0621	1475	0.689	0.938	14896	1.03
KCTD4	-9.81	15	-1.54	0.0621	1476	0.688	0.938	14895	1.03
ASPRV1	-8.77	12	-1.54	0.0621	1477	0.688	0.938	14894	1.03
MYO5B	-10.73	18	-1.54	0.0622	1478	0.689	0.938	14893	1.03
TENM2	-10.73	18	-1.54	0.0622	1479	0.689	0.938	14892	1.03
GCLM	-10.73	18	-1.54	0.0623	1480	0.689	0.938	14891	1.03
CYB5B	-8.39	11	-1.54	0.0623	1481	0.688	0.938	14890	1.03
HES2	-9.8	15	-1.54	0.0623	1482	0.688	0.938	14889	1.03
TFAM	-6.2	6	-1.54	0.0623	1483	0.688	0.938	14888	1.03
NUCB1	-10.73	18	-1.54	0.0623	1484	0.688	0.938	14887	1.03
EVL	-10.72	18	-1.53	0.0625	1485	0.688	0.938	14886	1.03
IRX2	-10.72	18	-1.53	0.0625	1486	0.688	0.938	14885	1.03
RFC3	-10.42	17	-1.53	0.0625	1487	0.688	0.937	14884	1.03
SLC27A4	-10.71	18	-1.53	0.0627	1488	0.69	0.937	14883	1.03
TCF7	-10.41	17	-1.53	0.0628	1489	0.69	0.937	14882	1.03
TNFRSF25	-10.71	18	-1.53	0.0628	1490	0.69	0.937	14881	1.03
SLC2A11	-10.7	18	-1.53	0.0628	1491	0.69	0.937	14880	1.03
ZNF324B	-10.69	18	-1.53	0.063	1492	0.691	0.937	14879	1.03
NME2	-10.69	18	-1.53	0.0631	1493	0.692	0.937	14878	1.03
SPATA20	-10.68	18	-1.53	0.0632	1494	0.692	0.937	14877	1.03
PPM1G	-10.68	18	-1.53	0.0632	1495	0.692	0.937	14876	1.03
MGAT5B	-10.67	18	-1.53	0.0634	1496	0.694	0.937	14875	1.03
B3GALT6	-8.71	12	-1.53	0.0634	1497	0.694	0.937	14874	1.03
PSMC3	-10.67	18	-1.53	0.0635	1498	0.694	0.936	14873	1.03
TSC22D1	-10.67	18	-1.53	0.0635	1499	0.694	0.936	14872	1.03
BCL7A	-9.74	15	-1.53	0.0635	1500	0.694	0.936	14871	1.03
TMCC3	-10.66	18	-1.52	0.0637	1501	0.695	0.936	14870	1.03
TRIM65	-10.66	18	-1.52	0.0637	1502	0.694	0.936	14869	1.03
AQP3	-10.66	18	-1.52	0.0637	1503	0.694	0.936	14868	1.03
MCAT	-10.05	16	-1.52	0.0637	1504	0.693	0.936	14867	1.03
FAM161A	-10.65	18	-1.52	0.0639	1505	0.695	0.936	14866	1.03
FTSJ1	-10.65	18	-1.52	0.0639	1506	0.695	0.936	14865	1.03
TNFRSF14	-10.65	18	-1.52	0.0639	1507	0.695	0.936	14864	1.03
MYL4	-9.72	15	-1.52	0.0639	1508	0.694	0.936	14863	1.03
PRRT2	-10.64	18	-1.52	0.064	1509	0.694	0.936	14862	1.03
PPAPDC2	-10.64	18	-1.52	0.0641	1510	0.695	0.936	14861	1.03
DAP3	-9.38	14	-1.52	0.0642	1511	0.695	0.936	14860	1.03
NUDT21	-9.7	15	-1.52	0.0643	1512	0.696	0.936	14859	1.03
DNAJC5	-10.63	18	-1.52	0.0643	1513	0.696	0.936	14858	1.03
GJD3	-10.62	18	-1.52	0.0644	1514	0.696	0.936	14857	1.03
RGS20	-10.62	18	-1.52	0.0644	1515	0.696	0.936	14856	1.03
NPAT	-9.69	15	-1.52	0.0645	1516	0.696	0.936	14855	1.03
CCR1	-10.62	18	-1.52	0.0645	1517	0.696	0.936	14854	1.03
HOXB7	-10.62	18	-1.52	0.0645	1518	0.696	0.935	14853	1.03
WRN	-10.62	18	-1.52	0.0645	1519	0.695	0.935	14852	1.03
GPR179	-10.62	18	-1.52	0.0645	1520	0.695	0.935	14851	1.03
ABHD16A	-10.62	18	-1.52	0.0645	1521	0.694	0.935	14850	1.03
SNTN	-7.51	9	-1.52	0.0645	1522	0.694	0.935	14849	1.03
TLR2	-9.69	15	-1.52	0.0646	1523	0.694	0.935	14848	1.03
SH3BP2	-10.61	18	-1.52	0.0646	1524	0.694	0.935	14847	1.03
PROCR	-10.61	18	-1.52	0.0647	1525	0.694	0.935	14846	1.03
EARS2	-9.35	14	-1.52	0.0647	1526	0.694	0.935	14845	1.03
TPX2	-10	16	-1.52	0.0647	1527	0.693	0.935	14844	1.03
GNB3	-10.6	18	-1.52	0.0648	1528	0.694	0.935	14843	1.03
COG4	-10.3	17	-1.52	0.0648	1529	0.694	0.935	14842	1.03
NRG2	-10.59	18	-1.51	0.065	1530	0.695	0.935	14841	1.03
KRTAP3-1	-7.49	9	-1.51	0.0651	1531	0.696	0.935	14840	1.03
KRT24	-10.58	18	-1.51	0.0652	1532	0.697	0.935	14839	1.03
UCHL1	-10.58	18	-1.51	0.0653	1533	0.697	0.935	14838	1.03
ZC3H6	-10.57	18	-1.51	0.0653	1534	0.697	0.935	14837	1.03
GYLTL1B	-10.57	18	-1.51	0.0653	1535	0.697	0.935	14836	1.03
ARHGEF11	-10.57	18	-1.51	0.0654	1536	0.697	0.935	14835	1.03
GLMN	-7.48	9	-1.51	0.0654	1537	0.696	0.935	14834	1.03
PNN	-10.57	18	-1.51	0.0655	1538	0.697	0.935	14833	1.03
PICK1	-10.57	18	-1.51	0.0655	1539	0.697	0.934	14832	1.03
OSGEP	-8.63	12	-1.51	0.0655	1540	0.696	0.934	14831	1.03
RAD51AP1	-8.62	12	-1.51	0.0656	1541	0.697	0.934	14830	1.03
PYCRL	-10.56	18	-1.51	0.0657	1542	0.697	0.934	14829	1.03
SYT2	-10.55	18	-1.51	0.0658	1543	0.698	0.934	14828	1.03
COPA	-9.3	14	-1.51	0.0658	1544	0.698	0.934	14827	1.03
CKAP5	-10.54	18	-1.51	0.066	1545	0.699	0.934	14826	1.03
CCR6	-8.61	12	-1.51	0.066	1546	0.699	0.934	14825	1.03
PAFAH1B1	-7.03	8	-1.51	0.066	1547	0.698	0.934	14824	1.03
SOHLH2	-10.54	18	-1.51	0.066	1548	0.698	0.934	14823	1.03
LMAN2	-10.54	18	-1.51	0.0661	1549	0.698	0.934	14822	1.03
EMX1	-10.53	18	-1.51	0.0661	1550	0.698	0.934	14821	1.03
TMEM173	-10.53	18	-1.5	0.0662	1551	0.698	0.934	14820	1.03
PLXNA4	-10.53	18	-1.5	0.0662	1552	0.699	0.934	14819	1.03
SNX30	-10.53	18	-1.5	0.0662	1553	0.698	0.934	14818	1.03
BRCA2	-10.52	18	-1.5	0.0663	1554	0.699	0.934	14817	1.03
UNC5A	-10.52	18	-1.5	0.0663	1555	0.698	0.934	14816	1.03
PNPLA4	-9.6	15	-1.5	0.0665	1556	0.699	0.934	14815	1.03
EXOC3L1	-10.52	18	-1.5	0.0665	1557	0.699	0.934	14814	1.03
SETD5	-10.51	18	-1.5	0.0665	1558	0.699	0.933	14813	1.03
GPR183	-6.07	6	-1.5	0.0665	1559	0.698	0.933	14812	1.03
FAM109A	-10.51	18	-1.5	0.0666	1560	0.699	0.933	14811	1.03
PLD3	-10.51	18	-1.5	0.0666	1561	0.698	0.933	14810	1.03
FPR1	-9.59	15	-1.5	0.0666	1562	0.698	0.933	14809	1.03
C10orf113	-7.42	9	-1.5	0.0668	1563	0.7	0.933	14808	1.03
OR5A1	-9.58	15	-1.5	0.0668	1564	0.7	0.933	14807	1.03
AXIN2	-10.49	18	-1.5	0.0669	1565	0.7	0.933	14806	1.03
C4orf17	-8.57	12	-1.5	0.067	1566	0.7	0.933	14805	1.03
ENTHD2	-10.49	18	-1.5	0.067	1567	0.7	0.933	14804	1.03
PPM1B	-10.49	18	-1.5	0.067	1568	0.7	0.933	14803	1.03
PROKR1	-10.49	18	-1.5	0.067	1569	0.699	0.933	14802	1.03
TBC1D8	-10.49	18	-1.5	0.067	1570	0.699	0.933	14801	1.03
DLST	-9.57	15	-1.5	0.0671	1571	0.699	0.933	14800	1.03
GAPVD1	-10.48	18	-1.5	0.0672	1572	0.7	0.933	14799	1.03
MGST2	-8.55	12	-1.5	0.0674	1573	0.701	0.933	14798	1.03
WDR54	-10.47	18	-1.5	0.0674	1574	0.701	0.933	14797	1.03
UNC5B	-10.47	18	-1.49	0.0675	1575	0.702	0.933	14796	1.03
C1orf226	-10.46	18	-1.49	0.0675	1576	0.702	0.932	14795	1.03
PRKACA	-10.46	18	-1.49	0.0675	1577	0.701	0.932	14794	1.03
ZNF568	-7.39	9	-1.49	0.0677	1578	0.702	0.932	14793	1.03
MAD2L2	-9.54	15	-1.49	0.0677	1579	0.702	0.932	14792	1.03
DHX32	-10.45	18	-1.49	0.0678	1580	0.702	0.932	14791	1.03
AP2M1	-9.85	16	-1.49	0.0679	1581	0.703	0.932	14790	1.03
FLOT2	-10.44	18	-1.49	0.0679	1582	0.703	0.932	14789	1.03
NPFFR2	-10.44	18	-1.49	0.0679	1583	0.703	0.932	14788	1.03
RUNDC1	-10.44	18	-1.49	0.068	1584	0.703	0.932	14787	1.03
BRWD1	-10.43	18	-1.49	0.0681	1585	0.703	0.932	14786	1.03
ZNF451	-10.43	18	-1.49	0.0682	1586	0.704	0.932	14785	1.03
RPAP1	-10.43	18	-1.49	0.0683	1587	0.704	0.932	14784	1.03
METTL17	-10.42	18	-1.49	0.0684	1588	0.705	0.932	14783	1.03
UNC13C	-10.42	18	-1.49	0.0684	1589	0.705	0.932	14782	1.03
RFX4	-10.42	18	-1.49	0.0684	1590	0.704	0.932	14781	1.03
SPATC1L	-10.42	18	-1.49	0.0685	1591	0.704	0.932	14780	1.03
DNMT1	-10.41	18	-1.49	0.0686	1592	0.705	0.931	14779	1.03
PCIF1	-10.41	18	-1.49	0.0686	1593	0.705	0.931	14778	1.03
NUGGC	-10.41	18	-1.49	0.0686	1594	0.705	0.931	14777	1.03
LAMB3	-10.41	18	-1.49	0.0686	1595	0.704	0.931	14776	1.03
CSNK1D	-10.41	18	-1.49	0.0686	1596	0.704	0.931	14775	1.03
HNRNPH3	-9.81	16	-1.49	0.0686	1597	0.704	0.931	14774	1.03
NAPEPLD	-10.41	18	-1.49	0.0687	1598	0.704	0.931	14773	1.03
ATL1	-10.41	18	-1.49	0.0687	1599	0.703	0.931	14772	1.03
FAM189A1	-10.4	18	-1.49	0.0687	1600	0.703	0.931	14771	1.03
ADSSL1	-10.4	18	-1.49	0.0688	1601	0.703	0.931	14770	1.03
NUPL1	-10.11	17	-1.48	0.0688	1602	0.703	0.931	14769	1.03
GPR161	-10.4	18	-1.48	0.0688	1603	0.703	0.931	14768	1.03
C17orf64	-9.49	15	-1.48	0.0688	1604	0.702	0.931	14767	1.03
EPSTI1	-10.4	18	-1.48	0.0688	1605	0.702	0.931	14766	1.03
HOXC5	-10.4	18	-1.48	0.0688	1606	0.702	0.931	14765	1.03
CEACAM5	-8.49	12	-1.48	0.069	1607	0.703	0.931	14764	1.03
TMEM100	-7.35	9	-1.48	0.069	1608	0.703	0.931	14763	1.03
GNPTG	-10.39	18	-1.48	0.0691	1609	0.703	0.931	14762	1.03
PPP1R1B	-10.39	18	-1.48	0.0691	1610	0.702	0.931	14761	1.03
TCP1	-6	6	-1.48	0.0691	1611	0.702	0.931	14760	1.03
ATP1A1	-8.48	12	-1.48	0.0691	1612	0.702	0.931	14759	1.03
PNMT	-10.38	18	-1.48	0.0692	1613	0.702	0.931	14758	1.03
MRPS25	-9.48	15	-1.48	0.0692	1614	0.702	0.931	14757	1.03
E4F1	-9.78	16	-1.48	0.0693	1615	0.703	0.931	14756	1.03
TLR4	-10.37	18	-1.48	0.0694	1616	0.703	0.931	14755	1.03
CCBP2	-8.47	12	-1.48	0.0695	1617	0.703	0.931	14754	1.03
ZNF557	-8.46	12	-1.48	0.0695	1618	0.703	0.931	14753	1.03
ELF4	-10.36	18	-1.48	0.0695	1619	0.703	0.93	14752	1.03
NMS	-9.46	15	-1.48	0.0696	1620	0.704	0.93	14751	1.03
NFXL1	-10.35	18	-1.48	0.0698	1621	0.705	0.93	14750	1.03
LIAS	-7.71	10	-1.48	0.0698	1622	0.705	0.93	14749	1.03
ASPA	-10.35	18	-1.48	0.0699	1623	0.705	0.93	14748	1.03
MIER1	-10.35	18	-1.48	0.0699	1624	0.705	0.93	14747	1.03
STPG1	-10.34	18	-1.48	0.07	1625	0.705	0.93	14746	1.03
GAB2	-10.34	18	-1.47	0.0701	1626	0.706	0.93	14745	1.03
RAB11FIP1	-10.34	18	-1.47	0.0701	1627	0.706	0.93	14744	1.03
OR2D3	-7.31	9	-1.47	0.0702	1628	0.705	0.93	14743	1.03
NAPRT1	-10.33	18	-1.47	0.0702	1629	0.705	0.93	14742	1.03
PCDH17	-10.33	18	-1.47	0.0702	1630	0.705	0.93	14741	1.03
OLAH	-9.43	15	-1.47	0.0703	1631	0.705	0.93	14740	1.03
GBX2	-10.33	18	-1.47	0.0703	1632	0.705	0.93	14739	1.03
C9orf172	-10.33	18	-1.47	0.0703	1633	0.705	0.93	14738	1.03
SLC25A15	-8.43	12	-1.47	0.0703	1634	0.705	0.93	14737	1.03
TLR1	-7.3	9	-1.47	0.0704	1635	0.704	0.93	14736	1.03
LRFN1	-10.32	18	-1.47	0.0704	1636	0.704	0.93	14735	1.03
TIGD3	-10.32	18	-1.47	0.0706	1637	0.706	0.929	14734	1.03
CCDC178	-5.95	6	-1.47	0.0706	1638	0.706	0.929	14733	1.03
MYO6	-10.31	18	-1.47	0.0707	1639	0.706	0.929	14732	1.03
ZC3H7A	-10.31	18	-1.47	0.0707	1640	0.706	0.929	14731	1.03
PLK2	-10.3	18	-1.47	0.0708	1641	0.706	0.929	14730	1.03
HOXB6	-10.3	18	-1.47	0.0708	1642	0.706	0.929	14729	1.03
C16orf62	-10.3	18	-1.47	0.0709	1643	0.706	0.929	14728	1.03
C1orf222	-7.28	9	-1.47	0.0709	1644	0.706	0.929	14727	1.03
FTSJD1	-9.4	15	-1.47	0.0709	1645	0.706	0.929	14726	1.03
TBL1X	-10.3	18	-1.47	0.0709	1646	0.705	0.929	14725	1.03
TMEM184A	-10.29	18	-1.47	0.071	1647	0.706	0.929	14724	1.03
SRF	-9.98	17	-1.46	0.0716	1648	0.711	0.928	14723	1.03
SESN2	-10.26	18	-1.46	0.0716	1649	0.711	0.928	14722	1.03
PRODH2	-10.26	18	-1.46	0.0717	1650	0.712	0.928	14721	1.03
DMTF1	-10.26	18	-1.46	0.0717	1651	0.711	0.928	14720	1.03
HSD17B14	-10.25	18	-1.46	0.0718	1652	0.712	0.928	14719	1.03
PITHD1	-10.25	18	-1.46	0.0718	1653	0.711	0.928	14718	1.03
MANBA	-10.25	18	-1.46	0.0719	1654	0.712	0.928	14717	1.03
FBXO6	-10.25	18	-1.46	0.072	1655	0.712	0.928	14716	1.03
HCFC1	-9.66	16	-1.46	0.072	1656	0.712	0.928	14715	1.03
DISP1	-10.25	18	-1.46	0.072	1657	0.711	0.928	14714	1.03
CDON	-10.24	18	-1.46	0.0721	1658	0.712	0.928	14713	1.03
NFAT5	-10.24	18	-1.46	0.0723	1659	0.713	0.928	14712	1.03
SMTNL1	-10.23	18	-1.46	0.0724	1660	0.714	0.928	14711	1.03
POLR1A	-7.23	9	-1.46	0.0725	1661	0.714	0.928	14710	1.03
LMOD2	-10.22	18	-1.46	0.0725	1662	0.714	0.928	14709	1.03
GTF2A1L	-10.22	18	-1.46	0.0726	1663	0.714	0.927	14708	1.03
PCDH7	-10.22	18	-1.46	0.0726	1664	0.714	0.927	14707	1.03
HS3ST1	-9.33	15	-1.46	0.0727	1665	0.714	0.927	14706	1.03
BTG1	-10.21	18	-1.46	0.0727	1666	0.715	0.927	14705	1.03
RTFDC1	-8.68	13	-1.46	0.0728	1667	0.714	0.927	14704	1.03
SS18L1	-10.21	18	-1.46	0.0728	1668	0.714	0.927	14703	1.03
DBX2	-10.21	18	-1.46	0.0728	1669	0.714	0.927	14702	1.03
EFCAB4B	-10.21	18	-1.46	0.0728	1670	0.713	0.927	14701	1.03
PSMB3	-6.8	8	-1.45	0.0729	1671	0.714	0.927	14700	1.03
RAB36	-10.2	18	-1.45	0.0729	1672	0.714	0.927	14699	1.03
PISD	-10.2	18	-1.45	0.073	1673	0.714	0.927	14698	1.03
CCDC67	-10.2	18	-1.45	0.073	1674	0.714	0.927	14697	1.03
CNTF	-9.31	15	-1.45	0.073	1675	0.714	0.927	14696	1.03
MAP3K3	-10.2	18	-1.45	0.0731	1676	0.714	0.927	14695	1.03
SLC19A2	-10.2	18	-1.45	0.0731	1677	0.713	0.927	14694	1.03
DTNBP1	-10.19	18	-1.45	0.0732	1678	0.714	0.927	14693	1.03
FTSJD2	-8.99	14	-1.45	0.0732	1679	0.714	0.927	14692	1.03
STARD4	-5.88	6	-1.45	0.0732	1680	0.713	0.927	14691	1.03
RASGRF2	-10.19	18	-1.45	0.0733	1681	0.713	0.927	14690	1.03
C4orf50	-10.19	18	-1.45	0.0733	1682	0.713	0.927	14689	1.03
FAM20A	-10.19	18	-1.45	0.0733	1683	0.713	0.927	14688	1.03
DIP2B	-10.18	18	-1.45	0.0733	1684	0.713	0.927	14687	1.03
C19orf35	-10.18	18	-1.45	0.0734	1685	0.713	0.927	14686	1.03
OR2C3	-9.29	15	-1.45	0.0736	1686	0.714	0.926	14685	1.03
GGT5	-10.17	18	-1.45	0.0736	1687	0.714	0.926	14684	1.03
SLC25A10	-9.88	17	-1.45	0.0736	1688	0.714	0.926	14683	1.03
TTC18	-10.17	18	-1.45	0.0737	1689	0.714	0.926	14682	1.03
ATP6V0A2	-10.17	18	-1.45	0.0737	1690	0.714	0.926	14681	1.03
C7orf26	-10.17	18	-1.45	0.0737	1691	0.714	0.926	14680	1.03
PES1	-6.78	8	-1.45	0.0738	1692	0.714	0.926	14679	1.03
HNRNPR	-8.3	12	-1.45	0.0738	1693	0.713	0.926	14678	1.03
NAA25	-8.3	12	-1.45	0.0738	1694	0.713	0.926	14677	1.03
FGF8	-10.16	18	-1.45	0.0739	1695	0.714	0.926	14676	1.03
WDR33	-7.93	11	-1.44	0.0742	1696	0.717	0.926	14675	1.03
POC1B	-10.14	18	-1.44	0.0743	1697	0.717	0.926	14674	1.03
GNB2L1	-9.85	17	-1.44	0.0744	1698	0.717	0.926	14673	1.03
DCUN1D4	-10.14	18	-1.44	0.0744	1699	0.717	0.926	14672	1.03
MRPL38	-9.56	16	-1.44	0.0744	1700	0.717	0.926	14671	1.03
LRPAP1	-10.13	18	-1.44	0.0744	1701	0.716	0.926	14670	1.03
KLHDC9	-10.13	18	-1.44	0.0745	1702	0.716	0.926	14669	1.03
ST3GAL4	-10.13	18	-1.44	0.0746	1703	0.717	0.925	14668	1.03
MYZAP	-10.12	18	-1.44	0.0747	1704	0.717	0.925	14667	1.03
DUSP4	-10.12	18	-1.44	0.0747	1705	0.717	0.925	14666	1.03
PSMB6	-8.6	13	-1.44	0.0747	1706	0.717	0.925	14665	1.03
THOP1	-10.11	18	-1.44	0.0748	1707	0.718	0.925	14664	1.03
TRIM5	-8.25	12	-1.44	0.075	1708	0.719	0.925	14663	1.03
SERPINB7	-10.11	18	-1.44	0.075	1709	0.718	0.925	14662	1.03
LRRC28	-10.11	18	-1.44	0.075	1710	0.718	0.925	14661	1.03
NIN	-10.11	18	-1.44	0.0751	1711	0.718	0.925	14660	1.03
ARHGEF33	-10.1	18	-1.44	0.0751	1712	0.718	0.925	14659	1.03
ATXN1L	-10.1	18	-1.44	0.0751	1713	0.718	0.925	14658	1.03
TMEM8B	-10.1	18	-1.44	0.0752	1714	0.718	0.925	14657	1.03
APBA1	-10.09	18	-1.44	0.0753	1715	0.719	0.925	14656	1.03
POLR3C	-9.21	15	-1.44	0.0754	1716	0.719	0.925	14655	1.03
MTHFD2L	-10.09	18	-1.44	0.0754	1717	0.719	0.925	14654	1.03
CISD3	-9.21	15	-1.44	0.0755	1718	0.72	0.924	14653	1.03
NIPAL4	-10.08	18	-1.43	0.0756	1719	0.72	0.924	14652	1.03
PPAP2A	-10.08	18	-1.43	0.0757	1720	0.72	0.924	14651	1.03
PAX2	-10.07	18	-1.43	0.0757	1721	0.72	0.924	14650	1.03
HEATR1	-9.79	17	-1.43	0.0758	1722	0.72	0.924	14649	1.03
NEFH	-8.22	12	-1.43	0.0758	1723	0.721	0.924	14648	1.03
TTC1	-5.81	6	-1.43	0.0759	1724	0.721	0.924	14647	1.03
TNKS1BP1	-10.06	18	-1.43	0.076	1725	0.721	0.924	14646	1.03
PALB2	-10.06	18	-1.43	0.076	1726	0.721	0.924	14645	1.03
PRPF3	-7.49	10	-1.43	0.0762	1727	0.722	0.924	14644	1.03
ST8SIA2	-10.05	18	-1.43	0.0762	1728	0.722	0.924	14643	1.03
CPSF4	-9.77	17	-1.43	0.0762	1729	0.722	0.924	14642	1.03
CCDC57	-10.05	18	-1.43	0.0762	1730	0.721	0.924	14641	1.03
ENPP4	-10.05	18	-1.43	0.0763	1731	0.722	0.924	14640	1.03
TIMM22	-10.04	18	-1.43	0.0764	1732	0.722	0.924	14639	1.03
ZMAT5	-7.85	11	-1.43	0.0765	1733	0.723	0.923	14638	1.03
LYPD4	-9.16	15	-1.43	0.0765	1734	0.722	0.923	14637	1.03
E2F3	-8.85	14	-1.43	0.0765	1735	0.722	0.923	14636	1.03
ATP6V0E1	-5.79	6	-1.43	0.0766	1736	0.722	0.923	14635	1.03
GNAT2	-10.04	18	-1.43	0.0766	1737	0.722	0.923	14634	1.03
HEATR3	-9.75	17	-1.43	0.0766	1738	0.722	0.923	14633	1.03
SPATA6	-10.03	18	-1.43	0.0767	1739	0.722	0.923	14632	1.03
FOXD2	-10.03	18	-1.43	0.0768	1740	0.722	0.923	14631	1.03
FAM175B	-10.03	18	-1.43	0.0768	1741	0.722	0.923	14630	1.03
ASIC4	-10.02	18	-1.43	0.0769	1742	0.722	0.923	14629	1.03
OTUD7B	-10.02	18	-1.43	0.077	1743	0.723	0.923	14628	1.03
CCT5	-9.14	15	-1.42	0.0771	1744	0.724	0.923	14627	1.03
LATS2	-10.01	18	-1.42	0.0772	1745	0.724	0.923	14626	1.03
MPP7	-10	18	-1.42	0.0774	1746	0.726	0.923	14625	1.03
TLR10	-7.06	9	-1.42	0.0776	1747	0.727	0.922	14624	1.03
NDUFB7	-8.16	12	-1.42	0.0776	1748	0.727	0.922	14623	1.03
OR51I1	-8.15	12	-1.42	0.0777	1749	0.727	0.922	14622	1.03
SNRPN	-8.15	12	-1.42	0.0778	1750	0.728	0.922	14621	1.03
GPR55	-9.98	18	-1.42	0.0778	1751	0.728	0.922	14620	1.03
ACYP1	-7.06	9	-1.42	0.0779	1752	0.728	0.922	14619	1.03
WHAMM	-9.97	18	-1.42	0.078	1753	0.728	0.922	14618	1.03
ZCCHC6	-9.97	18	-1.42	0.0781	1754	0.729	0.922	14617	1.03
NUDCD1	-9.97	18	-1.42	0.0781	1755	0.729	0.922	14616	1.03
CCT6B	-9.97	18	-1.42	0.0781	1756	0.728	0.922	14615	1.03
NUP188	-9.96	18	-1.42	0.0782	1757	0.729	0.922	14614	1.03
CCNB1	-9.39	16	-1.42	0.0782	1758	0.729	0.922	14613	1.03
SRCAP	-9.96	18	-1.42	0.0783	1759	0.729	0.922	14612	1.03
TSPAN17	-9.96	18	-1.42	0.0783	1760	0.729	0.922	14611	1.03
TMEM221	-9.96	18	-1.42	0.0784	1761	0.728	0.922	14610	1.03
MPP3	-9.96	18	-1.42	0.0784	1762	0.728	0.922	14609	1.03
SRD5A1	-7.04	9	-1.42	0.0784	1763	0.728	0.922	14608	1.03
ZNF23	-7.04	9	-1.42	0.0785	1764	0.728	0.922	14607	1.03
TOR1B	-9.95	18	-1.42	0.0785	1765	0.728	0.922	14606	1.03
MST1R	-9.95	18	-1.42	0.0785	1766	0.728	0.922	14605	1.03
FCHSD2	-9.38	16	-1.41	0.0785	1767	0.728	0.921	14604	1.03
BEND4	-9.94	18	-1.41	0.0786	1768	0.728	0.921	14603	1.03
CTR9	-8.45	13	-1.41	0.0787	1769	0.728	0.921	14602	1.03
ZNF77	-9.07	15	-1.41	0.0787	1770	0.728	0.921	14601	1.03
RASL10B	-9.94	18	-1.41	0.0787	1771	0.728	0.921	14600	1.03
NAE1	-8.76	14	-1.41	0.0788	1772	0.728	0.921	14599	1.03
TST	-8.11	12	-1.41	0.0789	1773	0.728	0.921	14598	1.03
CYP27C1	-9.93	18	-1.41	0.0789	1774	0.728	0.921	14597	1.03
NGFR	-9.93	18	-1.41	0.0789	1775	0.728	0.921	14596	1.03
USP39	-9.06	15	-1.41	0.079	1776	0.728	0.921	14595	1.03
GPR6	-9.06	15	-1.41	0.0791	1777	0.728	0.921	14594	1.03
LACC1	-8.1	12	-1.41	0.0792	1778	0.729	0.921	14593	1.03
CD2BP2	-9.06	15	-1.41	0.0792	1779	0.729	0.921	14592	1.03
MECR	-9.05	15	-1.41	0.0793	1780	0.729	0.921	14591	1.03
ATF2	-9.92	18	-1.41	0.0793	1781	0.729	0.921	14590	1.03
CCBL1	-9.91	18	-1.41	0.0794	1782	0.729	0.921	14589	1.03
ADRA2C	-9.91	18	-1.41	0.0794	1783	0.729	0.921	14588	1.03
IL19	-9.9	18	-1.41	0.0795	1784	0.73	0.92	14587	1.03
ECE1	-9.9	18	-1.41	0.0796	1785	0.73	0.92	14586	1.03
CGRRF1	-9.9	18	-1.41	0.0796	1786	0.73	0.92	14585	1.03
TMEM80	-9.9	18	-1.41	0.0797	1787	0.73	0.92	14584	1.03
OTUB1	-9.61	17	-1.41	0.0799	1788	0.732	0.92	14583	1.03
MRPL14	-9.02	15	-1.4	0.08	1789	0.732	0.92	14582	1.03
THYN1	-5.71	6	-1.4	0.08	1790	0.732	0.92	14581	1.03
ZSCAN22	-9.88	18	-1.4	0.0801	1791	0.732	0.92	14580	1.03
EID2	-8.07	12	-1.4	0.0801	1792	0.732	0.92	14579	1.03
PPFIBP1	-9.88	18	-1.4	0.0801	1793	0.732	0.92	14578	1.03
VTI1A	-9.87	18	-1.4	0.0803	1794	0.732	0.92	14577	1.03
NUDCD2	-5.7	6	-1.4	0.0803	1795	0.732	0.92	14576	1.03
KCNS3	-9.01	15	-1.4	0.0803	1796	0.732	0.92	14575	1.03
COMMD10	-8.06	12	-1.4	0.0804	1797	0.732	0.92	14574	1.03
PTPLAD1	-9	15	-1.4	0.0805	1798	0.733	0.92	14573	1.03
ABCA10	-9	15	-1.4	0.0805	1799	0.732	0.92	14572	1.03
SPATA32	-9.86	18	-1.4	0.0805	1800	0.732	0.919	14571	1.03
AAGAB	-9.86	18	-1.4	0.0806	1801	0.733	0.919	14570	1.03
EPHA5	-9.85	18	-1.4	0.0807	1802	0.733	0.919	14569	1.03
KLHL6	-9.57	17	-1.4	0.0808	1803	0.733	0.919	14568	1.03
PRAF2	-9.85	18	-1.4	0.0808	1804	0.733	0.919	14567	1.03
MALL	-5.68	6	-1.4	0.0809	1805	0.734	0.919	14566	1.03
SH2D3C	-9.57	17	-1.4	0.0809	1806	0.733	0.919	14565	1.03
PRSS55	-9.84	18	-1.4	0.0809	1807	0.733	0.919	14564	1.03
MS4A10	-8.98	15	-1.4	0.0811	1808	0.734	0.919	14563	1.03
DAPP1	-9.83	18	-1.4	0.0812	1809	0.735	0.919	14562	1.03
DHX9	-7.69	11	-1.4	0.0812	1810	0.734	0.919	14561	1.03
ARHGDIB	-9.83	18	-1.4	0.0813	1811	0.735	0.919	14560	1.03
MAP7D2	-9.83	18	-1.4	0.0813	1812	0.735	0.919	14559	1.03
BCR	-9.82	18	-1.4	0.0814	1813	0.735	0.919	14558	1.03
OR14I1	-8.96	15	-1.4	0.0815	1814	0.736	0.918	14557	1.03
GIT1	-9.81	18	-1.39	0.0817	1815	0.737	0.918	14556	1.03
TMEM39B	-9.81	18	-1.39	0.0818	1816	0.738	0.918	14555	1.03
MDH1	-6.93	9	-1.39	0.0818	1817	0.737	0.918	14554	1.03
PNPLA5	-9.79	18	-1.39	0.0821	1818	0.739	0.918	14553	1.03
SUPT5H	-9.52	17	-1.39	0.0821	1819	0.739	0.918	14552	1.03
USP31	-9.79	18	-1.39	0.0821	1820	0.739	0.918	14551	1.03
ANKRD39	-9.79	18	-1.39	0.0821	1821	0.738	0.918	14550	1.03
QKI	-9.79	18	-1.39	0.0822	1822	0.738	0.918	14549	1.03
HPDL	-9.79	18	-1.39	0.0822	1823	0.738	0.918	14548	1.03
KAT5	-9.22	16	-1.39	0.0824	1824	0.739	0.918	14547	1.03
PPP1R8	-7.29	10	-1.39	0.0824	1825	0.739	0.918	14546	1.03
ALB	-9.78	18	-1.39	0.0825	1826	0.74	0.917	14545	1.03
NTAN1	-8.92	15	-1.39	0.0825	1827	0.74	0.917	14544	1.03
PSMG3	-8.3	13	-1.39	0.0827	1828	0.741	0.917	14543	1.03
DEFB135	-5.64	6	-1.39	0.0827	1829	0.74	0.917	14542	1.03
CACNA1S	-9.49	17	-1.39	0.0828	1830	0.741	0.917	14541	1.03
SDC2	-9.76	18	-1.39	0.0828	1831	0.741	0.917	14540	1.03
C17orf89	-5.64	6	-1.39	0.0828	1832	0.74	0.917	14539	1.03
SUSD1	-9.76	18	-1.39	0.0829	1833	0.74	0.917	14538	1.03
RTP3	-8.91	15	-1.39	0.0829	1834	0.74	0.917	14537	1.03
CNPY3	-9.76	18	-1.39	0.083	1835	0.74	0.917	14536	1.03
HMG20B	-9.76	18	-1.39	0.083	1836	0.74	0.917	14535	1.03
RNF149	-9.75	18	-1.38	0.083	1837	0.74	0.917	14534	1.03
TMEM116	-7.96	12	-1.38	0.0832	1838	0.741	0.917	14533	1.03
GHR	-8.89	15	-1.38	0.0833	1839	0.742	0.917	14532	1.03
PPIH	-9.74	18	-1.38	0.0834	1840	0.742	0.917	14531	1.03
ABHD15	-9.73	18	-1.38	0.0835	1841	0.742	0.917	14530	1.03
ETFB	-9.73	18	-1.38	0.0836	1842	0.743	0.916	14529	1.03
PPIB	-9.73	18	-1.38	0.0836	1843	0.742	0.916	14528	1.03
RGS19	-9.73	18	-1.38	0.0836	1844	0.742	0.916	14527	1.03
EXOC3	-9.45	17	-1.38	0.0837	1845	0.743	0.916	14526	1.03
OR1J1	-5.61	6	-1.38	0.0837	1846	0.742	0.916	14525	1.03
OR51J1	-6.87	9	-1.38	0.0839	1847	0.744	0.916	14524	1.03
TMPRSS5	-9.71	18	-1.38	0.084	1848	0.744	0.916	14523	1.03
PTCD1	-9.16	16	-1.38	0.084	1849	0.744	0.916	14522	1.03
GH2	-6.87	9	-1.38	0.084	1850	0.744	0.916	14521	1.03
PACRG	-9.71	18	-1.38	0.084	1851	0.743	0.916	14520	1.03
SLU7	-9.7	18	-1.38	0.0842	1852	0.745	0.916	14519	1.03
ARC	-9.7	18	-1.38	0.0843	1853	0.745	0.916	14518	1.03
CCDC130	-9.7	18	-1.38	0.0843	1854	0.744	0.916	14517	1.03
KRT73	-9.7	18	-1.38	0.0844	1855	0.745	0.916	14516	1.03
SLC43A2	-9.69	18	-1.38	0.0845	1856	0.746	0.915	14515	1.03
INTS9	-7.91	12	-1.37	0.0846	1857	0.746	0.915	14514	1.03
LRRC46	-9.69	18	-1.37	0.0846	1858	0.745	0.915	14513	1.03
FAM178B	-9.69	18	-1.37	0.0846	1859	0.745	0.915	14512	1.03
VTA1	-7.9	12	-1.37	0.0848	1860	0.746	0.915	14511	1.03
MTX2	-5.59	6	-1.37	0.0849	1861	0.747	0.915	14510	1.03
HNRNPA2B1	-9.4	17	-1.37	0.0849	1862	0.747	0.915	14509	1.03
NELFB	-8.83	15	-1.37	0.085	1863	0.747	0.915	14508	1.03
DHX16	-9.67	18	-1.37	0.085	1864	0.747	0.915	14507	1.03
FAM124A	-9.67	18	-1.37	0.0851	1865	0.747	0.915	14506	1.03
SIPA1L3	-9.66	18	-1.37	0.0852	1866	0.747	0.915	14505	1.03
C17orf72	-9.66	18	-1.37	0.0852	1867	0.747	0.915	14504	1.03
ARIH2	-7.89	12	-1.37	0.0853	1868	0.748	0.915	14503	1.03
SARS2	-7.88	12	-1.37	0.0855	1869	0.749	0.915	14502	1.03
ABHD17B	-9.65	18	-1.37	0.0855	1870	0.748	0.915	14501	1.03
TRIM50	-9.65	18	-1.37	0.0856	1871	0.749	0.914	14500	1.03
TBCD	-9.08	16	-1.37	0.0859	1872	0.751	0.914	14499	1.03
SMC5	-8.5	14	-1.37	0.0859	1873	0.751	0.914	14498	1.03
PTPRN	-9.63	18	-1.37	0.0859	1874	0.75	0.914	14497	1.03
SORBS1	-9.63	18	-1.37	0.086	1875	0.75	0.914	14496	1.03
SPRED3	-9.36	17	-1.37	0.086	1876	0.75	0.914	14495	1.03
PACRGL	-5.56	6	-1.37	0.086	1877	0.75	0.914	14494	1.03
IRF2BP1	-9.36	17	-1.37	0.086	1878	0.75	0.914	14493	1.03
CNOT11	-9.63	18	-1.37	0.0861	1879	0.75	0.914	14492	1.03
CUEDC1	-9.62	18	-1.37	0.0861	1880	0.75	0.914	14491	1.03
C2	-9.62	18	-1.36	0.0862	1881	0.751	0.914	14490	1.03
NOL9	-8.17	13	-1.36	0.0863	1882	0.75	0.914	14489	1.03
GRWD1	-8.17	13	-1.36	0.0863	1883	0.75	0.914	14488	1.03
SLC22A1	-9.62	18	-1.36	0.0863	1884	0.75	0.914	14487	1.03
ZKSCAN8	-9.62	18	-1.36	0.0863	1885	0.75	0.914	14486	1.03
SACM1L	-8.47	14	-1.36	0.0865	1886	0.751	0.913	14485	1.03
STXBP4	-9.6	18	-1.36	0.0868	1887	0.753	0.913	14484	1.03
OR8D1	-6.78	9	-1.36	0.087	1888	0.754	0.913	14483	1.03
ASIC2	-9.59	18	-1.36	0.0871	1889	0.755	0.913	14482	1.03
GXYLT2	-9.58	18	-1.36	0.0871	1890	0.754	0.913	14481	1.03
PCDH8	-9.58	18	-1.36	0.0871	1891	0.754	0.913	14480	1.03
ZNF697	-9.31	17	-1.36	0.0872	1892	0.754	0.913	14479	1.03
PRKAR1B	-9.58	18	-1.36	0.0872	1893	0.754	0.913	14478	1.03
PNPLA7	-9.58	18	-1.36	0.0873	1894	0.755	0.913	14477	1.03
FAM129B	-9.58	18	-1.36	0.0873	1895	0.754	0.913	14476	1.03
SLPI	-5.53	6	-1.36	0.0873	1896	0.754	0.913	14475	1.03
ZDHHC8	-9.57	18	-1.36	0.0874	1897	0.754	0.913	14474	1.03
WSCD1	-9.57	18	-1.36	0.0874	1898	0.754	0.913	14473	1.03
RNF144A	-9.57	18	-1.36	0.0875	1899	0.754	0.913	14472	1.03
RAMP2	-9.57	18	-1.36	0.0875	1900	0.754	0.912	14471	1.03
C6orf47	-8.73	15	-1.36	0.0875	1901	0.754	0.912	14470	1.03
LRRC8C	-8.73	15	-1.36	0.0876	1902	0.754	0.912	14469	1.03
PCMT1	-9.56	18	-1.36	0.0877	1903	0.754	0.912	14468	1.03
HSD17B6	-9.56	18	-1.35	0.0878	1904	0.755	0.912	14467	1.03
DGKQ	-9.55	18	-1.35	0.0878	1905	0.755	0.912	14466	1.03
VPS4B	-9.55	18	-1.35	0.0879	1906	0.755	0.912	14465	1.03
FAM160A2	-9.55	18	-1.35	0.088	1907	0.755	0.912	14464	1.03
SPOCD1	-9.55	18	-1.35	0.088	1908	0.755	0.912	14463	1.03
ZNF319	-7.79	12	-1.35	0.0881	1909	0.755	0.912	14462	1.03
ARHGAP15	-7.79	12	-1.35	0.0881	1910	0.755	0.912	14461	1.03
ROGDI	-9.54	18	-1.35	0.0883	1911	0.756	0.912	14460	1.03
RABEP1	-9.54	18	-1.35	0.0883	1912	0.756	0.912	14459	1.03
KCNA7	-9.53	18	-1.35	0.0883	1913	0.756	0.912	14458	1.03
CHRNA7	-9.53	18	-1.35	0.0884	1914	0.756	0.912	14457	1.03
C1orf228	-9.53	18	-1.35	0.0885	1915	0.757	0.911	14456	1.03
RAE1	-9.52	18	-1.35	0.0886	1916	0.757	0.911	14455	1.03
SYMPK	-8.09	13	-1.35	0.0886	1917	0.757	0.911	14454	1.03
LHFPL2	-8.69	15	-1.35	0.0886	1918	0.757	0.911	14453	1.03
LRFN4	-9.52	18	-1.35	0.0887	1919	0.757	0.911	14452	1.03
CBR4	-7.77	12	-1.35	0.0887	1920	0.757	0.911	14451	1.03
ACTG2	-9.52	18	-1.35	0.0888	1921	0.756	0.911	14450	1.03
R3HDML	-9.52	18	-1.35	0.0888	1922	0.756	0.911	14449	1.03
ARFRP1	-7.77	12	-1.35	0.0888	1923	0.756	0.911	14448	1.03
NEK8	-9.51	18	-1.35	0.0888	1924	0.756	0.911	14447	1.03
TMEM129	-9.51	18	-1.35	0.0888	1925	0.756	0.911	14446	1.03
SLC15A5	-9.51	18	-1.35	0.0889	1926	0.755	0.911	14445	1.03
TCP11	-9.5	18	-1.35	0.0891	1927	0.757	0.911	14444	1.03
GART	-8.68	15	-1.35	0.0891	1928	0.757	0.911	14443	1.03
C9orf173	-9.5	18	-1.35	0.0892	1929	0.757	0.911	14442	1.03
FAM96B	-6.72	9	-1.35	0.0893	1930	0.757	0.911	14441	1.03
ETV3L	-5.48	6	-1.34	0.0894	1931	0.757	0.911	14440	1.03
C11orf21	-9.49	18	-1.34	0.0894	1932	0.758	0.911	14439	1.03
HMGCL	-9.49	18	-1.34	0.0894	1933	0.758	0.911	14438	1.03
SEC16B	-9.49	18	-1.34	0.0895	1934	0.757	0.911	14437	1.03
POLDIP3	-9.49	18	-1.34	0.0895	1935	0.757	0.911	14436	1.03
NUDCD3	-9.49	18	-1.34	0.0895	1936	0.757	0.91	14435	1.03
FAM167A	-9.49	18	-1.34	0.0895	1937	0.757	0.91	14434	1.03
PDLIM7	-9.49	18	-1.34	0.0896	1938	0.756	0.91	14433	1.03
CCDC60	-9.48	18	-1.34	0.0896	1939	0.757	0.91	14432	1.03
GNE	-9.48	18	-1.34	0.0896	1940	0.756	0.91	14431	1.03
SRPK1	-9.48	18	-1.34	0.0898	1941	0.757	0.91	14430	1.03
ZNF385D	-9.48	18	-1.34	0.0898	1942	0.757	0.91	14429	1.03
PPCS	-7.41	11	-1.34	0.0898	1943	0.757	0.91	14428	1.03
COMMD9	-9.47	18	-1.34	0.0899	1944	0.757	0.91	14427	1.03
FLNB	-9.47	18	-1.34	0.0899	1945	0.757	0.91	14426	1.03
PDCD11	-8.35	14	-1.34	0.0899	1946	0.757	0.91	14425	1.03
TMEM70	-6.69	9	-1.34	0.09	1947	0.757	0.91	14424	1.03
SP8	-8.64	15	-1.34	0.0902	1948	0.758	0.91	14423	1.03
H2AFJ	-8.64	15	-1.34	0.0902	1949	0.757	0.91	14422	1.03
FDX1L	-8.04	13	-1.34	0.0902	1950	0.757	0.91	14421	1.03
PSMG1	-8.34	14	-1.34	0.0902	1951	0.757	0.91	14420	1.03
CDT1	-8.91	16	-1.34	0.0904	1952	0.758	0.91	14419	1.03
CBLN4	-9.45	18	-1.34	0.0905	1953	0.758	0.91	14418	1.03
NBR1	-9.45	18	-1.34	0.0905	1954	0.758	0.91	14417	1.03
PSPC1	-9.45	18	-1.34	0.0905	1955	0.758	0.909	14416	1.03
SETD2	-9.45	18	-1.34	0.0905	1956	0.758	0.909	14415	1.03
GNL2	-7.38	11	-1.34	0.0906	1957	0.758	0.909	14414	1.03
TMCO6	-9.44	18	-1.34	0.0906	1958	0.758	0.909	14413	1.03
CDC14B	-9.44	18	-1.34	0.0907	1959	0.758	0.909	14412	1.03
MYO9A	-9.44	18	-1.34	0.0908	1960	0.758	0.909	14411	1.03
SLC39A10	-9.43	18	-1.34	0.0908	1961	0.758	0.909	14410	1.03
SLFN13	-8.61	15	-1.34	0.0909	1962	0.758	0.909	14409	1.03
MAK16	-8.01	13	-1.33	0.091	1963	0.759	0.909	14408	1.03
TMPRSS11F	-6.67	9	-1.33	0.091	1964	0.758	0.909	14407	1.03
CDHR5	-9.43	18	-1.33	0.091	1965	0.758	0.909	14406	1.03
ANKRD13A	-9.42	18	-1.33	0.0911	1966	0.759	0.909	14405	1.03
DLD	-5.44	6	-1.33	0.0911	1967	0.758	0.909	14404	1.03
THOC6	-9.42	18	-1.33	0.0912	1968	0.759	0.909	14403	1.03
TMEM120A	-9.42	18	-1.33	0.0913	1969	0.759	0.909	14402	1.03
LRRC23	-9.41	18	-1.33	0.0914	1970	0.76	0.909	14401	1.03
USP3	-9.41	18	-1.33	0.0915	1971	0.76	0.909	14400	1.03
TMEM8C	-9.4	18	-1.33	0.0917	1972	0.762	0.908	14399	1.03
C15orf57	-9.4	18	-1.33	0.0918	1973	0.762	0.908	14398	1.03
S100A6	-8.57	15	-1.33	0.0919	1974	0.762	0.908	14397	1.03
TYROBP	-9.39	18	-1.33	0.0919	1975	0.762	0.908	14396	1.03
TIAL1	-9.39	18	-1.33	0.092	1976	0.762	0.908	14395	1.03
TMEM240	-9.39	18	-1.33	0.0921	1977	0.762	0.908	14394	1.03
BATF	-8.56	15	-1.33	0.0921	1978	0.763	0.908	14393	1.03
EFCAB10	-5.41	6	-1.33	0.0923	1979	0.763	0.908	14392	1.03
BZRAP1	-9.38	18	-1.33	0.0923	1980	0.763	0.908	14391	1.03
PSMA5	-8.27	14	-1.33	0.0923	1981	0.762	0.908	14390	1.03
GVQW1	-5.41	6	-1.33	0.0923	1982	0.762	0.908	14389	1.03
CECR1	-9.37	18	-1.33	0.0924	1983	0.763	0.908	14388	1.03
GPR61	-9.37	18	-1.33	0.0925	1984	0.763	0.908	14387	1.03
EZH1	-9.37	18	-1.33	0.0925	1985	0.763	0.907	14386	1.03
SCARA3	-9.37	18	-1.33	0.0925	1986	0.763	0.907	14385	1.03
ZBTB5	-8.55	15	-1.33	0.0925	1987	0.762	0.907	14384	1.03
MAGOHB	-6.61	9	-1.32	0.0929	1988	0.765	0.907	14383	1.03
GATAD2A	-9.35	18	-1.32	0.0929	1989	0.764	0.907	14382	1.03
SLC6A4	-9.35	18	-1.32	0.0929	1990	0.764	0.907	14381	1.03
MCPH1	-9.09	17	-1.32	0.0929	1991	0.764	0.907	14380	1.03
TRNP1	-6.61	9	-1.32	0.093	1992	0.765	0.907	14379	1.03
OR9Q2	-9.34	18	-1.32	0.0931	1993	0.765	0.907	14378	1.03
SFTA3	-8.53	15	-1.32	0.0933	1994	0.766	0.907	14377	1.03
MMS19	-8.24	14	-1.32	0.0933	1995	0.765	0.907	14376	1.03
C1QL1	-8.52	15	-1.32	0.0934	1996	0.766	0.907	14375	1.03
CLCN5	-9.33	18	-1.32	0.0934	1997	0.766	0.907	14374	1.03
TFAP2D	-9.33	18	-1.32	0.0936	1998	0.767	0.906	14373	1.03
GCNT3	-8.51	15	-1.32	0.0937	1999	0.767	0.906	14372	1.03
[truncated: 14,371 more rows]
