# Supplementary material for: Repurposing Itraconazole and Hydroxychloroquine to Target Lysosomal Homeostasis in Epithelial Ovarian Cancer
Source: Cancer Res Commun. 2022 May 4;2(5):293–306. doi: 10.1158/2767-9764.CRC-22-0037 (PMC9981200; doi:10.1158/2767-9764.CRC-22-0037)
Supplement: Supplementary File 2 — CRISPR screen TOV1946. Results of the Itra sensitizing CRISPR screen on the TOV1946 cell line using drugZ algorithm. [file crc-22-0037-s06.xlsx]

## Sheet: BW1_T23DMSO_vs_T23ITRA.drugz
GENE	sumZ	numObs	normZ	pval_synth	rank_synth	fdr_synth	pval_supp	rank_supp	fdr_supp
SPTLC2	-44.79	18	-8.76	9.42e-19	1	1.54e-14	1	16391	1
VPS54	-37.37	18	-7.34	1.07e-13	2	8.8e-10	1	16390	1
RGP1	-32.33	18	-6.37	9.45e-11	3	5.16e-07	1	16389	1
SPTSSA	-18.66	6	-6.37	9.48e-11	4	3.89e-07	1	16388	1
RABGEF1	-17.82	6	-6.09	5.67e-10	5	1.86e-06	1	16387	1
KIAA1432	-29.94	18	-5.91	1.7e-09	6	4.65e-06	1	16386	1
UNC50	-26.58	15	-5.75	4.38e-09	7	1.03e-05	1	16385	1
WRB	-28.85	18	-5.7	5.92e-09	8	1.21e-05	1	16384	1
COG6	-28.31	18	-5.6	1.09e-08	9	1.99e-05	1	16383	1
POLR1A	-23.09	12	-5.59	1.12e-08	10	1.84e-05	1	16382	1
ISCA2	-18.09	8	-5.37	3.88e-08	11	5.78e-05	1	16381	1
TPX2	-26.33	17	-5.36	4.07e-08	12	5.56e-05	1	16380	1
NDUFA7	-23.52	15	-5.11	1.63e-07	13	0.000205	1	16379	1
KIAA1033	-25.7	18	-5.1	1.74e-07	14	0.000204	1	16378	1
UBR4	-25.51	18	-5.06	2.1e-07	15	0.000229	1	16377	1
SPTLC1	-25.13	18	-4.99	3.09e-07	16	0.000316	1	16376	1
GET4	-25.12	18	-4.98	3.1e-07	17	0.000299	1	16375	1
ARL1	-20.39	12	-4.95	3.62e-07	18	0.00033	1	16374	1
RNF182	-23.45	18	-4.66	1.55e-06	19	0.00134	1	16373	1
GPX4	-23.05	18	-4.59	2.26e-06	20	0.00185	1	16372	1
TMED2	-20.82	15	-4.54	2.83e-06	21	0.00221	1	16371	1
VPS53	-22.5	18	-4.48	3.73e-06	22	0.00278	1	16370	1
MARS2	-20.51	15	-4.47	3.83e-06	23	0.00273	1	16369	1
SHMT2	-22.4	18	-4.46	4.08e-06	24	0.00279	1	16368	1
SEC23IP	-22.28	18	-4.44	4.55e-06	25	0.00298	1	16367	1
KIF11	-20.22	15	-4.41	5.08e-06	26	0.0032	1	16366	1
SEC14L1	-21.94	18	-4.37	6.1e-06	27	0.0037	1	16365	1
TAOK2	-21.8	18	-4.35	6.94e-06	28	0.00406	1	16364	1
NDUFB2	-19.2	14	-4.34	7.1e-06	29	0.00401	1	16363	1
SLC25A32	-14.4	8	-4.31	8.27e-06	30	0.00452	1	16362	1
TMED10	-17.53	12	-4.28	9.28e-06	31	0.0049	1	16361	1
SLC30A9	-21.36	18	-4.26	1.02e-05	32	0.00522	1	16360	1
SEC24A	-21.32	18	-4.25	1.05e-05	33	0.00523	1	16359	1
ALG12	-20.96	18	-4.18	1.43e-05	34	0.00688	1	16358	1
NDUFS4	-20.93	18	-4.18	1.47e-05	35	0.00688	1	16357	1
C18orf8	-20.61	18	-4.12	1.91e-05	36	0.00869	1	16356	1
NBEAL1	-20.54	18	-4.1	2.04e-05	37	0.00902	1	16355	1
SGMS1	-20.31	18	-4.06	2.45e-05	38	0.0106	1	16354	1
MRPL43	-18.34	15	-4.02	2.93e-05	39	0.0123	1	16353	1
ATP6AP2	-16.19	12	-3.97	3.64e-05	40	0.0149	1	16352	1
GFER	-19.21	17	-3.95	3.84e-05	41	0.0153	1	16351	1
MTHFS	-19.67	18	-3.94	4.14e-05	42	0.0162	1	16350	1
TSSC1	-19.62	18	-3.93	4.3e-05	43	0.0164	1	16349	1
KIAA0196	-19.6	18	-3.92	4.39e-05	44	0.0163	1	16348	1
SPATA5	-19.01	17	-3.92	4.51e-05	45	0.0164	1	16347	1
EMC4	-18.28	16	-3.88	5.16e-05	46	0.0184	1	16346	1
HECTD4	-18.8	17	-3.88	5.33e-05	47	0.0186	1	16345	1
TIMM10	-15.78	12	-3.87	5.44e-05	48	0.0186	1	16344	1
COMMD4	-15.59	12	-3.83	6.5e-05	49	0.0218	1	16343	1
OR9K2	-13.4	9	-3.8	7.3e-05	50	0.0239	1	16342	1
GBF1	-18.86	18	-3.78	7.79e-05	51	0.025	1	16341	1
YWHAB	-10.77	6	-3.74	9.14e-05	52	0.0288	1	16340	1
FDFT1	-18.53	18	-3.72	0.000101	53	0.0312	1	16339	1
AP2M1	-18.5	18	-3.71	0.000102	54	0.0311	1	16338	1
WDR38	-18.39	18	-3.69	0.000112	55	0.0334	1	16337	1
SEPSECS	-18.22	18	-3.66	0.000127	56	0.0371	1	16336	1
RTN4IP1	-10.48	6	-3.64	0.000134	57	0.0385	1	16335	1
COMMD2	-14.71	12	-3.62	0.000148	58	0.0418	1	16334	1
HNRNPM	-17.47	17	-3.61	0.000153	59	0.0424	1	16333	1
CCDC22	-17.96	18	-3.61	0.000154	60	0.042	1	16332	1
DEPDC5	-17.89	18	-3.59	0.000163	61	0.0438	1	16331	1
COL4A3BP	-17.82	18	-3.58	0.000171	62	0.0453	1	16330	1
DPP9	-17.77	18	-3.57	0.000177	63	0.0461	1	16329	1
PPFIA2	-17.77	18	-3.57	0.000177	64	0.0455	1	16328	1
EPT1	-12.56	9	-3.57	0.000178	65	0.0449	1	16327	1
TM9SF3	-17.76	18	-3.57	0.000179	66	0.0445	1	16326	1
TBC1D22B	-17.74	18	-3.57	0.000182	67	0.0444	1	16325	1
SCAMP4	-17.7	18	-3.56	0.000187	68	0.0451	1	16324	1
ZNF133	-16.15	15	-3.56	0.000188	69	0.0446	1	16323	1
WDR25	-17.09	17	-3.54	0.000203	70	0.0475	1	16322	1
NDUFA12	-13.71	11	-3.53	0.00021	71	0.0484	1	16321	1
VPS52	-17.51	18	-3.52	0.000214	72	0.0488	1	16320	1
C14orf1	-15.94	15	-3.51	0.000223	73	0.05	1	16319	1
WDR7	-17.35	18	-3.49	0.00024	74	0.0532	1	16318	1
MDC1	-17.34	18	-3.49	0.000242	75	0.053	1	16317	1
ACAT2	-17.28	18	-3.48	0.000254	76	0.0548	1	16316	1
DUSP6	-17.1	18	-3.44	0.000287	77	0.0611	1	16315	1
CLEC16A	-17.1	18	-3.44	0.000288	78	0.0605	1	16314	1
PSTK	-16.96	18	-3.42	0.000318	79	0.066	1	16313	1
CCDC169	-13.72	12	-3.38	0.000356	80	0.073	1	16312	1
MPDU1	-16.66	18	-3.36	0.000393	81	0.0795	1	16311	1
U2SURP	-16.16	17	-3.35	0.000402	82	0.0804	1	16310	1
GPRIN1	-16.58	18	-3.34	0.000415	83	0.082	1	16309	1
MARCKSL1	-13.51	12	-3.34	0.000426	84	0.0831	1	16308	1
NR2F1	-16.52	18	-3.33	0.000432	85	0.0834	1	16307	1
RHOT2	-15.98	17	-3.32	0.000456	86	0.0868	1	16306	1
COQ10B	-11.62	9	-3.31	0.000458	87	0.0864	1	16305	1
MON2	-16.3	18	-3.29	0.000503	88	0.0938	0.999	16304	1
TMEM199	-13.83	13	-3.28	0.000514	89	0.0946	0.999	16303	1
LOXL3	-16.15	18	-3.26	0.000558	90	0.102	0.999	16302	1
SPTA1	-16.15	18	-3.26	0.000558	91	0.101	0.999	16301	1
LYPD3	-16.12	18	-3.26	0.000567	92	0.101	0.999	16300	1.01
RAB7A	-15.65	17	-3.25	0.000575	93	0.101	0.999	16299	1.01
CSNK2B	-16.09	18	-3.25	0.000578	94	0.101	0.999	16298	1.01
SCARA3	-16.09	18	-3.25	0.000581	95	0.1	0.999	16297	1.01
OSBPL11	-16.07	18	-3.24	0.000587	96	0.1	0.999	16296	1.01
CNRIP1	-16.07	18	-3.24	0.000589	97	0.0996	0.999	16295	1.01
MRPL1	-13.03	12	-3.22	0.000635	98	0.106	0.999	16294	1.01
FPGS	-15.95	18	-3.22	0.000637	99	0.105	0.999	16293	1.01
TRAPPC12	-15.92	18	-3.22	0.000648	100	0.106	0.999	16292	1.01
SLC7A6OS	-15.87	18	-3.21	0.000671	101	0.109	0.999	16291	1.01
ZYG11A	-15.86	18	-3.2	0.000677	102	0.109	0.999	16290	1.01
ZNF652	-14.47	15	-3.2	0.000681	103	0.108	0.999	16289	1.01
VCP	-15.36	17	-3.19	0.000702	104	0.111	0.999	16288	1.01
AGTRAP	-15.73	18	-3.18	0.000736	105	0.115	0.999	16287	1.01
COG7	-15.73	18	-3.18	0.00074	106	0.114	0.999	16286	1.01
MYOZ2	-9.07	6	-3.18	0.000747	107	0.115	0.999	16285	1.01
PHOSPHO2	-9.04	6	-3.16	0.000777	108	0.118	0.999	16284	1.01
CLASRP	-14.74	16	-3.16	0.000786	109	0.118	0.999	16283	1.01
NDUFS2	-12.77	12	-3.16	0.000786	110	0.117	0.999	16282	1.01
C1orf85	-15.61	18	-3.16	0.000796	111	0.118	0.999	16281	1.01
VWA8	-15.61	18	-3.16	0.000796	112	0.117	0.999	16280	1.01
CCDC33	-15.55	18	-3.15	0.00083	113	0.12	0.999	16279	1.01
COA1	-15.54	18	-3.14	0.000838	114	0.121	0.999	16278	1.01
DCHS2	-15.47	18	-3.13	0.000876	115	0.125	0.999	16277	1.01
CEPT1	-14.12	15	-3.13	0.000876	116	0.124	0.999	16276	1.01
ABCA8	-15.46	18	-3.13	0.000881	117	0.123	0.999	16275	1.01
CCDC93	-15.46	18	-3.13	0.000884	118	0.123	0.999	16274	1.01
GPCPD1	-8.9	6	-3.12	0.000912	119	0.126	0.999	16273	1.01
RNF19A	-15.39	18	-3.11	0.000925	120	0.126	0.999	16272	1.01
ANKHD1	-15.38	18	-3.11	0.000927	121	0.126	0.999	16271	1.01
DLGAP1	-15.38	18	-3.11	0.000929	122	0.125	0.999	16270	1.01
CDC42SE2	-12.55	12	-3.11	0.000936	123	0.125	0.999	16269	1.01
RUSC1	-15.34	18	-3.1	0.000955	124	0.126	0.999	16268	1.01
DPM1	-10.84	9	-3.1	0.000957	125	0.125	0.999	16267	1.01
XPO4	-15.33	18	-3.1	0.000959	126	0.125	0.999	16266	1.01
NDNL2	-13.51	14	-3.1	0.000965	127	0.125	0.999	16265	1.01
MRPL27	-15.28	18	-3.09	0.000992	128	0.127	0.999	16264	1.01
CXCL11	-8.79	6	-3.08	0.00102	129	0.13	0.999	16263	1.01
PSMA1	-8.78	6	-3.08	0.00104	130	0.131	0.999	16262	1.01
SNIP1	-14.76	17	-3.07	0.00105	131	0.132	0.999	16261	1.01
ZNF395	-15.13	18	-3.06	0.00109	132	0.135	0.999	16260	1.01
UQCRQ	-8.74	6	-3.06	0.00109	133	0.134	0.999	16259	1.01
BAZ1A	-15.11	18	-3.06	0.00111	134	0.135	0.999	16258	1.01
SPRYD7	-13.77	15	-3.05	0.00113	135	0.137	0.999	16257	1.01
SCO2	-13.28	14	-3.05	0.00114	136	0.137	0.999	16256	1.01
C15orf56	-13.74	15	-3.05	0.00115	137	0.138	0.999	16255	1.01
CHP2	-15.03	18	-3.04	0.00117	138	0.139	0.999	16254	1.01
CHCHD5	-14.54	17	-3.03	0.00122	139	0.143	0.999	16253	1.01
ZNF668	-14.91	18	-3.02	0.00126	140	0.147	0.999	16252	1.01
SURF4	-14.88	18	-3.02	0.00128	141	0.149	0.999	16251	1.01
FNDC3B	-14.8	18	-3	0.00134	142	0.155	0.999	16250	1.01
LDLR	-14.78	18	-3	0.00136	143	0.156	0.999	16249	1.01
IFNL1	-12.03	12	-2.99	0.00141	144	0.16	0.999	16248	1.01
ACLY	-14.72	18	-2.99	0.00142	145	0.16	0.999	16247	1.01
PAWR	-11.98	12	-2.98	0.00146	146	0.164	0.999	16246	1.01
SKOR1	-14.67	18	-2.98	0.00146	147	0.163	0.999	16245	1.01
OSBP	-14.65	18	-2.97	0.00148	148	0.164	0.999	16244	1.01
OPRD1	-14.64	18	-2.97	0.00149	149	0.164	0.999	16243	1.01
COL20A1	-14.59	18	-2.96	0.00154	150	0.168	0.998	16242	1.01
TFEB	-14.59	18	-2.96	0.00154	151	0.167	0.998	16241	1.01
MRPL28	-12.86	14	-2.96	0.00154	152	0.166	0.998	16240	1.01
TSC22D2	-13.31	15	-2.96	0.00155	153	0.166	0.998	16239	1.01
C15orf40	-8.39	6	-2.95	0.00159	154	0.169	0.998	16238	1.01
P2RY6	-13.27	15	-2.95	0.00159	155	0.168	0.998	16237	1.01
MTFMT	-12.82	14	-2.95	0.00159	156	0.167	0.998	16236	1.01
PTX4	-14.52	18	-2.95	0.0016	157	0.167	0.998	16235	1.01
WDSUB1	-13.21	15	-2.94	0.00165	158	0.171	0.998	16234	1.01
VPS16	-14.47	18	-2.94	0.00165	159	0.17	0.998	16233	1.01
CTR9	-14.06	17	-2.94	0.00166	160	0.17	0.998	16232	1.01
C12orf61	-11.81	12	-2.94	0.00166	161	0.169	0.998	16231	1.01
TOMM70A	-14.46	18	-2.94	0.00167	162	0.168	0.998	16230	1.01
NDUFS1	-14.43	18	-2.93	0.00169	163	0.17	0.998	16229	1.01
TSC1	-14.42	18	-2.93	0.00171	164	0.171	0.998	16228	1.01
TMEM61	-13.99	17	-2.92	0.00173	165	0.172	0.998	16227	1.01
KRTAP11-1	-11.72	12	-2.91	0.00178	166	0.176	0.998	16226	1.01
SKA3	-12.64	14	-2.91	0.00181	167	0.177	0.998	16225	1.01
FUT2	-10.09	9	-2.9	0.00187	168	0.182	0.998	16224	1.01
PCYOX1	-14.25	18	-2.9	0.00189	169	0.184	0.998	16223	1.01
H6PD	-14.22	18	-2.89	0.00193	170	0.186	0.998	16222	1.01
RAB21	-11.61	12	-2.89	0.00194	171	0.186	0.998	16221	1.01
GANAB	-14.21	18	-2.89	0.00195	172	0.185	0.998	16220	1.01
RING1	-14.2	18	-2.88	0.00196	173	0.186	0.998	16219	1.01
PGRMC1	-14.16	18	-2.88	0.002	174	0.189	0.998	16218	1.01
BCAP31	-12.86	15	-2.86	0.0021	175	0.197	0.998	16217	1.01
OR6Y1	-11.47	12	-2.86	0.00215	176	0.2	0.998	16216	1.01
AMFR	-14.04	18	-2.85	0.00216	177	0.2	0.998	16215	1.01
STK4	-14.01	18	-2.85	0.00219	178	0.202	0.998	16214	1.01
CCT7	-11.9	13	-2.85	0.0022	179	0.202	0.998	16213	1.01
PMEL	-13.98	18	-2.84	0.00223	180	0.203	0.998	16212	1.01
FGF10	-12.32	14	-2.84	0.00224	181	0.203	0.998	16211	1.01
OAZ1	-12.74	15	-2.84	0.00226	182	0.204	0.998	16210	1.01
CRH	-11.4	12	-2.84	0.00226	183	0.202	0.998	16209	1.01
GORASP1	-13.94	18	-2.84	0.00228	184	0.203	0.998	16208	1.01
DBR1	-13.55	17	-2.84	0.00229	185	0.203	0.998	16207	1.01
HEYL	-13.93	18	-2.83	0.0023	186	0.203	0.998	16206	1.01
WDR3	-13.12	16	-2.83	0.00232	187	0.204	0.998	16205	1.01
COA3	-13.51	17	-2.83	0.00234	188	0.204	0.998	16204	1.01
C3orf18	-12.61	15	-2.81	0.00246	189	0.214	0.998	16203	1.01
EXOSC2	-13.82	18	-2.81	0.00246	190	0.213	0.998	16202	1.01
TCN2	-13.81	18	-2.81	0.00248	191	0.213	0.998	16201	1.01
PTRF	-13.78	18	-2.8	0.00252	192	0.215	0.997	16200	1.01
PRRG2	-13.75	18	-2.8	0.00257	193	0.218	0.997	16199	1.01
ZC2HC1B	-11.22	12	-2.8	0.00258	194	0.218	0.997	16198	1.01
EID3	-12.53	15	-2.79	0.0026	195	0.219	0.997	16197	1.01
ATP6V1C1	-10.72	11	-2.79	0.00262	196	0.219	0.997	16196	1.01
SUGT1	-10.69	11	-2.78	0.00268	197	0.223	0.997	16195	1.01
CAB39	-9.64	9	-2.78	0.00276	198	0.228	0.997	16194	1.01
ULK1	-13.6	18	-2.77	0.00281	199	0.231	0.997	16193	1.01
C9orf152	-13.59	18	-2.77	0.00281	200	0.231	0.997	16192	1.01
C12orf10	-13.58	18	-2.77	0.00283	201	0.231	0.997	16191	1.01
KLHDC8A	-13.57	18	-2.76	0.00286	202	0.232	0.997	16190	1.01
CDHR4	-13.56	18	-2.76	0.00287	203	0.232	0.997	16189	1.01
XBP1	-13.55	18	-2.76	0.00288	204	0.231	0.997	16188	1.01
GRIPAP1	-12.77	16	-2.76	0.00289	205	0.231	0.997	16187	1.01
ZNF800	-11.49	13	-2.75	0.00294	206	0.234	0.997	16186	1.01
HIVEP2	-13.5	18	-2.75	0.00298	207	0.236	0.997	16185	1.01
NPB	-11.01	12	-2.75	0.00299	208	0.236	0.997	16184	1.01
IRF2BP2	-13.47	18	-2.74	0.00303	209	0.237	0.997	16183	1.01
QSOX2	-13.47	18	-2.74	0.00303	210	0.237	0.997	16182	1.01
HSD17B12	-10.98	12	-2.74	0.00306	211	0.237	0.997	16181	1.01
MALSU1	-8.39	7	-2.74	0.00306	212	0.237	0.997	16180	1.01
DDX24	-13.43	18	-2.74	0.0031	213	0.239	0.997	16179	1.01
TTC14	-12.24	15	-2.73	0.00314	214	0.24	0.997	16178	1.01
NBPF3	-7.74	6	-2.73	0.00315	215	0.24	0.997	16177	1.01
XRRA1	-13.39	18	-2.73	0.00317	216	0.241	0.997	16176	1.01
ZNF544	-13.39	18	-2.73	0.00318	217	0.24	0.997	16175	1.01
DLGAP3	-13.37	18	-2.73	0.00321	218	0.241	0.997	16174	1.01
OLFML2B	-13.36	18	-2.72	0.00322	219	0.241	0.997	16173	1.01
ROPN1L	-12.98	17	-2.72	0.00323	220	0.24	0.997	16172	1.01
LRRC3	-12.19	15	-2.72	0.00324	221	0.24	0.997	16171	1.01
TMEM66	-13.33	18	-2.72	0.00328	222	0.242	0.997	16170	1.01
GPR107	-13.33	18	-2.72	0.00329	223	0.242	0.997	16169	1.01
TBCK	-13.3	18	-2.71	0.00333	224	0.244	0.997	16168	1.01
LMOD1	-13.29	18	-2.71	0.00336	225	0.245	0.997	16167	1.01
KIAA1109	-13.29	18	-2.71	0.00337	226	0.244	0.997	16166	1.01
ACBD3	-13.26	18	-2.7	0.00342	227	0.247	0.997	16165	1.01
EZR	-13.26	18	-2.7	0.00342	228	0.246	0.997	16164	1.01
MTX3	-12.08	15	-2.7	0.00347	229	0.248	0.997	16163	1.01
ZNF134	-10.8	12	-2.7	0.00347	230	0.248	0.997	16162	1.01
SLC4A2	-13.19	18	-2.69	0.00355	231	0.252	0.996	16161	1.01
CC2D1A	-13.12	18	-2.68	0.0037	232	0.261	0.996	16160	1.01
RNASE6	-10.71	12	-2.68	0.00372	233	0.262	0.996	16159	1.01
GH2	-9.27	9	-2.68	0.00373	234	0.261	0.996	16158	1.01
CNBD2	-13.07	18	-2.67	0.00382	235	0.266	0.996	16157	1.01
POLE4	-13.06	18	-2.67	0.00383	236	0.266	0.996	16156	1.01
SUN3	-13.04	18	-2.66	0.00387	237	0.268	0.996	16155	1.01
IQCF3	-11.9	15	-2.66	0.00388	238	0.267	0.996	16154	1.01
ATP1A1	-11.9	15	-2.66	0.00388	239	0.266	0.996	16153	1.01
PHGDH	-12.99	18	-2.65	0.00399	240	0.272	0.996	16152	1.01
NR2F6	-12.96	18	-2.65	0.00405	241	0.275	0.996	16151	1.01
SEC61B	-7.48	6	-2.65	0.00405	242	0.275	0.996	16150	1.01
OTOGL	-12.94	18	-2.64	0.00412	243	0.278	0.996	16149	1.01
OR14A16	-7.47	6	-2.64	0.00413	244	0.277	0.996	16148	1.01
TMEM63A	-12.93	18	-2.64	0.00413	245	0.277	0.996	16147	1.01
TNFRSF17	-9.14	9	-2.64	0.00414	246	0.276	0.996	16146	1.01
CLASP2	-12.9	18	-2.64	0.0042	247	0.279	0.996	16145	1.01
C16orf62	-12.9	18	-2.64	0.0042	248	0.278	0.996	16144	1.01
LYL1	-12.89	18	-2.63	0.00423	249	0.278	0.996	16143	1.01
ZFC3H1	-12.87	18	-2.63	0.00427	250	0.28	0.996	16142	1.01
MC2R	-10.5	12	-2.63	0.00429	251	0.28	0.996	16141	1.01
USP32	-12.86	18	-2.63	0.0043	252	0.28	0.996	16140	1.01
IGF2R	-12.85	18	-2.63	0.00431	253	0.279	0.996	16139	1.01
CENPW	-10	11	-2.61	0.00447	254	0.288	0.996	16138	1.01
SCN10A	-12.78	18	-2.61	0.0045	255	0.289	0.996	16137	1.01
GPR19	-11.66	15	-2.61	0.00451	256	0.289	0.995	16136	1.01
GPR180	-12.77	18	-2.61	0.00452	257	0.289	0.995	16135	1.01
PIGQ	-12.77	18	-2.61	0.00453	258	0.288	0.995	16134	1.01
EVX1	-12.77	18	-2.61	0.00453	259	0.287	0.995	16133	1.01
IER5	-12.76	18	-2.61	0.00454	260	0.286	0.995	16132	1.01
TMEM217	-7.36	6	-2.61	0.00456	261	0.286	0.995	16131	1.01
TOPORS	-12.39	17	-2.61	0.00456	262	0.285	0.995	16130	1.01
FAM65B	-12.72	18	-2.6	0.00464	263	0.289	0.995	16129	1.01
PTAR1	-12.72	18	-2.6	0.00465	264	0.289	0.995	16128	1.01
HSCB	-11.6	15	-2.6	0.00469	265	0.29	0.995	16127	1.01
CYP26A1	-12.7	18	-2.6	0.0047	266	0.29	0.995	16126	1.01
VTI1A	-12.69	18	-2.6	0.00473	267	0.29	0.995	16125	1.01
HDDC3	-12.69	18	-2.59	0.00473	268	0.289	0.995	16124	1.01
RPL8	-8.46	8	-2.59	0.00474	269	0.289	0.995	16123	1.01
FAM109A	-12.6	18	-2.58	0.00498	270	0.302	0.995	16122	1.01
SNX1	-12.6	18	-2.58	0.00498	271	0.301	0.995	16121	1.01
AIMP1	-10.28	12	-2.58	0.00498	272	0.3	0.995	16120	1.01
C12orf66	-12.59	18	-2.58	0.00501	273	0.301	0.995	16119	1.01
KRT82	-12.58	18	-2.57	0.00503	274	0.301	0.995	16118	1.01
PLEK	-12.57	18	-2.57	0.00505	275	0.301	0.995	16117	1.01
CPNE6	-12.56	18	-2.57	0.00508	276	0.302	0.995	16116	1.01
UBTF	-11.46	15	-2.57	0.00509	277	0.301	0.995	16115	1.01
RAE1	-12.54	18	-2.57	0.00514	278	0.303	0.995	16114	1.01
NPW	-10.23	12	-2.57	0.00515	279	0.303	0.995	16113	1.01
ETHE1	-12.5	18	-2.56	0.00524	280	0.307	0.995	16112	1.01
MATK	-12.49	18	-2.56	0.00528	281	0.308	0.995	16111	1.01
STX16	-11.4	15	-2.56	0.00529	282	0.307	0.995	16110	1.01
ZSCAN32	-12.45	18	-2.55	0.0054	283	0.313	0.995	16109	1.01
DERL2	-12.44	18	-2.55	0.00542	284	0.313	0.995	16108	1.01
BEST2	-12.44	18	-2.55	0.00543	285	0.312	0.995	16107	1.01
TYROBP	-12.44	18	-2.55	0.00544	286	0.312	0.995	16106	1.01
NNAT	-11.35	15	-2.55	0.00544	287	0.311	0.995	16105	1.01
DEGS2	-12.43	18	-2.54	0.00547	288	0.311	0.995	16104	1.01
RIN2	-12.4	18	-2.54	0.00555	289	0.315	0.994	16103	1.01
PIK3R4	-12.4	18	-2.54	0.00555	290	0.314	0.994	16102	1.01
HPR	-7.16	6	-2.54	0.00556	291	0.313	0.994	16101	1.01
DPM3	-10.11	12	-2.54	0.00561	292	0.315	0.994	16100	1.01
GEMIN2	-8.75	9	-2.54	0.00561	293	0.314	0.994	16099	1.01
FSTL1	-12.37	18	-2.53	0.00564	294	0.314	0.994	16098	1.01
REEP2	-12.35	18	-2.53	0.0057	295	0.317	0.994	16097	1.01
SIX3	-12.35	18	-2.53	0.00572	296	0.317	0.994	16096	1.01
CLDN2	-12.33	18	-2.53	0.00578	297	0.319	0.994	16095	1.01
RRAD	-12.33	18	-2.52	0.00579	298	0.318	0.994	16094	1.01
PARP2	-11.96	17	-2.52	0.00583	299	0.32	0.994	16093	1.01
MAP1B	-12.3	18	-2.52	0.00586	300	0.32	0.994	16092	1.01
PTK2B	-12.28	18	-2.52	0.00591	301	0.322	0.994	16091	1.01
PSMB1	-11.21	15	-2.52	0.00594	302	0.322	0.994	16090	1.01
AHR	-12.26	18	-2.51	0.00599	303	0.324	0.994	16089	1.01
QPRT	-10.81	14	-2.51	0.00599	304	0.323	0.994	16088	1.01
TMEM210	-12.25	18	-2.51	0.00603	305	0.324	0.994	16087	1.01
AQP10	-12.23	18	-2.51	0.00608	306	0.326	0.994	16086	1.01
BROX	-11.17	15	-2.51	0.00609	307	0.325	0.994	16085	1.01
DHODH	-12.22	18	-2.51	0.00611	308	0.325	0.994	16084	1.01
DDB1	-11.51	16	-2.5	0.00615	309	0.326	0.994	16083	1.01
KCNH4	-12.19	18	-2.5	0.00621	310	0.328	0.994	16082	1.01
PDGFB	-12.19	18	-2.5	0.00623	311	0.328	0.994	16081	1.01
TNFSF15	-11.11	15	-2.49	0.00631	312	0.332	0.994	16080	1.01
KLRG2	-12.14	18	-2.49	0.00639	313	0.334	0.994	16079	1.01
ZFAND2B	-12.12	18	-2.49	0.00647	314	0.338	0.994	16078	1.01
RILP	-12.1	18	-2.48	0.00653	315	0.34	0.993	16077	1.01
POMC	-9.88	12	-2.48	0.00656	316	0.34	0.993	16076	1.01
USP15	-12.09	18	-2.48	0.00658	317	0.34	0.993	16075	1.01
LCTL	-12.09	18	-2.48	0.00659	318	0.34	0.993	16074	1.01
FAM160B2	-12.08	18	-2.48	0.0066	319	0.339	0.993	16073	1.01
SNTA1	-12.06	18	-2.47	0.00667	320	0.342	0.993	16072	1.01
FAAH	-12.05	18	-2.47	0.00672	321	0.343	0.993	16071	1.01
RNF40	-11.7	17	-2.47	0.00674	322	0.343	0.993	16070	1.01
AGPAT5	-10.99	15	-2.47	0.00676	323	0.343	0.993	16069	1.01
ADCK5	-12.02	18	-2.47	0.00682	324	0.345	0.993	16068	1.01
PSMC3	-10.97	15	-2.46	0.00685	325	0.346	0.993	16067	1.01
FASN	-12.01	18	-2.46	0.00687	326	0.345	0.993	16066	1.01
PRR5	-11.66	17	-2.46	0.00692	327	0.347	0.993	16065	1.01
RNF24	-6.92	6	-2.46	0.00696	328	0.348	0.993	16064	1.01
PINK1	-11.98	18	-2.46	0.00697	329	0.347	0.993	16063	1.01
CLCA1	-11.64	17	-2.46	0.00698	330	0.347	0.993	16062	1.01
MAX	-10.53	14	-2.45	0.00711	331	0.352	0.993	16061	1.01
ASXL3	-11.92	18	-2.45	0.00719	332	0.355	0.993	16060	1.01
UTP23	-10.5	14	-2.44	0.00726	333	0.357	0.993	16059	1.01
PHAX	-6.87	6	-2.44	0.00729	334	0.358	0.993	16058	1.01
KCNMB3	-8.41	9	-2.44	0.00729	335	0.357	0.993	16057	1.01
CALR	-11.89	18	-2.44	0.00732	336	0.357	0.993	16056	1.01
TBX19	-11.88	18	-2.44	0.00735	337	0.358	0.993	16055	1.01
RAPGEF4	-11.84	18	-2.43	0.00753	338	0.365	0.992	16054	1.01
TIMM17A	-10.79	15	-2.43	0.00757	339	0.366	0.992	16053	1.01
ATP6AP1	-11.82	18	-2.43	0.0076	340	0.367	0.992	16052	1.01
TMEM126A	-8.34	9	-2.42	0.00768	341	0.369	0.992	16051	1.01
BCL2	-11.79	18	-2.42	0.00771	342	0.369	0.992	16050	1.01
FBXL4	-11.78	18	-2.42	0.00774	343	0.37	0.992	16049	1.01
C14orf142	-9.62	12	-2.42	0.00776	344	0.37	0.992	16048	1.01
IFT140	-11.75	18	-2.42	0.00786	345	0.374	0.992	16047	1.01
LYPD4	-10.69	15	-2.41	0.00805	346	0.381	0.992	16046	1.01
CTPS1	-11.37	17	-2.4	0.0081	347	0.382	0.992	16045	1.01
RBM34	-9.52	12	-2.4	0.00828	348	0.39	0.992	16044	1.01
NANS	-11.64	18	-2.39	0.00833	349	0.391	0.992	16043	1.01
NUDT19	-10.62	15	-2.39	0.00835	350	0.391	0.992	16042	1.01
IGFALS	-10.61	15	-2.39	0.00841	351	0.393	0.992	16041	1.01
SH2D4A	-11.62	18	-2.39	0.00846	352	0.394	0.992	16040	1.01
ALKBH2	-9.48	12	-2.39	0.00847	353	0.393	0.992	16039	1.01
R3HDM4	-11.61	18	-2.39	0.00849	354	0.393	0.992	16038	1.01
C20orf96	-11.6	18	-2.39	0.0085	355	0.393	0.991	16037	1.01
TMEM252	-11.6	18	-2.38	0.00855	356	0.393	0.991	16036	1.01
FAM96B	-10.23	14	-2.38	0.00855	357	0.392	0.991	16035	1.01
JMJD8	-11.59	18	-2.38	0.00858	358	0.393	0.991	16034	1.01
ZNF334	-8.19	9	-2.38	0.00859	359	0.392	0.991	16033	1.01
WSCD1	-11.58	18	-2.38	0.00859	360	0.391	0.991	16032	1.01
RGS19	-11.58	18	-2.38	0.0086	361	0.391	0.991	16031	1.01
DNAJB8	-11.58	18	-2.38	0.00862	362	0.39	0.991	16030	1.01
ARHGAP11A	-8.16	9	-2.37	0.00881	363	0.398	0.991	16029	1.01
CIB2	-9.42	12	-2.37	0.00883	364	0.398	0.991	16028	1.01
S100A7L2	-9.41	12	-2.37	0.00885	365	0.397	0.991	16027	1.01
POLE3	-8.14	9	-2.37	0.00894	366	0.4	0.991	16026	1.01
LST1	-10.5	15	-2.37	0.00895	367	0.4	0.991	16025	1.01
CXCL12	-11.51	18	-2.37	0.00895	368	0.399	0.991	16024	1.01
USE1	-11.5	18	-2.37	0.00897	369	0.398	0.991	16023	1.01
PYGL	-11.5	18	-2.37	0.00897	370	0.397	0.991	16022	1.01
SLC9A3	-11.49	18	-2.36	0.00902	371	0.399	0.991	16021	1.01
FBXO36	-9.38	12	-2.36	0.00905	372	0.399	0.991	16020	1.01
SLC22A7	-11.48	18	-2.36	0.00906	373	0.398	0.991	16019	1.01
LAS1L	-9.36	12	-2.36	0.00915	374	0.401	0.991	16018	1.01
VPS18	-11.46	18	-2.36	0.00917	375	0.401	0.991	16017	1.01
TFRC	-11.44	18	-2.36	0.00925	376	0.403	0.991	16016	1.01
SERPINB8	-10.44	15	-2.35	0.00928	377	0.403	0.991	16015	1.01
HIST1H3F	-8.08	9	-2.35	0.0093	378	0.403	0.991	16014	1.01
LTBP1	-11.43	18	-2.35	0.0093	379	0.402	0.991	16013	1.01
ST6GALNAC2	-11.43	18	-2.35	0.00933	380	0.402	0.991	16012	1.01
FBRSL1	-11.41	18	-2.35	0.0094	381	0.404	0.991	16011	1.01
ARHGEF11	-11.41	18	-2.35	0.00943	382	0.404	0.991	16010	1.01
GYPC	-10.41	15	-2.35	0.00943	383	0.403	0.991	16009	1.01
TRERF1	-11.39	18	-2.35	0.00951	384	0.406	0.99	16008	1.01
ITCH	-11.39	18	-2.35	0.00951	385	0.405	0.99	16007	1.01
SPATA16	-10.39	15	-2.34	0.00956	386	0.406	0.99	16006	1.01
SSX2IP	-6.57	6	-2.34	0.0096	387	0.406	0.99	16005	1.01
SMLR1	-6.56	6	-2.34	0.0096	388	0.406	0.99	16004	1.01
ZNF687	-11.36	18	-2.34	0.00966	389	0.407	0.99	16003	1.01
MBD2	-11.35	18	-2.34	0.00973	390	0.409	0.99	16002	1.01
NDUFC2	-8.02	9	-2.34	0.00973	391	0.408	0.99	16001	1.01
SLC25A46	-10.35	15	-2.34	0.00974	392	0.407	0.99	16000	1.01
OR6J1	-9.26	12	-2.34	0.00974	393	0.406	0.99	15999	1.01
CCDC11	-11.32	18	-2.33	0.00984	394	0.409	0.99	15998	1.01
CIAO1	-10.33	15	-2.33	0.0099	395	0.411	0.99	15997	1.01
TBC1D23	-11.3	18	-2.33	0.00995	396	0.412	0.99	15996	1.01
ZFAT	-11.3	18	-2.33	0.00996	397	0.411	0.99	15995	1.01
VAC14	-11.29	18	-2.33	0.01	398	0.412	0.99	15994	1.01
MOB3C	-10.97	17	-2.33	0.01	399	0.412	0.99	15993	1.01
IARS2	-9.95	14	-2.32	0.0101	400	0.412	0.99	15992	1.01
CCDC106	-11.27	18	-2.32	0.0101	401	0.413	0.99	15991	1.01
NRXN2	-11.26	18	-2.32	0.0102	402	0.415	0.99	15990	1.01
ASAH2	-10.27	15	-2.32	0.0102	403	0.415	0.99	15989	1.01
AAGAB	-11.2	18	-2.31	0.0105	404	0.425	0.99	15988	1.01
TLR3	-11.19	18	-2.31	0.0105	405	0.426	0.989	15987	1.01
FBXW9	-11.19	18	-2.31	0.0105	406	0.425	0.989	15986	1.01
CDH18	-11.19	18	-2.31	0.0105	407	0.424	0.989	15985	1.01
ZBTB7C	-11.18	18	-2.31	0.0106	408	0.425	0.989	15984	1.01
ABHD12B	-10.21	15	-2.31	0.0106	409	0.424	0.989	15983	1.01
DEFB113	-7.9	9	-2.3	0.0106	410	0.424	0.989	15982	1.01
ASB6	-11.17	18	-2.3	0.0106	411	0.423	0.989	15981	1.01
ORAI1	-11.17	18	-2.3	0.0106	412	0.422	0.989	15980	1.01
HDGF	-10.85	17	-2.3	0.0107	413	0.423	0.989	15979	1.01
PPEF1	-11.17	18	-2.3	0.0107	414	0.422	0.989	15978	1.01
NUPR1	-9.11	12	-2.3	0.0107	415	0.423	0.989	15977	1.01
ERGIC3	-11.14	18	-2.3	0.0108	416	0.426	0.989	15976	1.01
PET112	-11.14	18	-2.3	0.0108	417	0.425	0.989	15975	1.01
ALDH18A1	-11.12	18	-2.29	0.0109	418	0.427	0.989	15974	1.01
RFX6	-11.12	18	-2.29	0.0109	419	0.428	0.989	15973	1.01
CCNL2	-11.11	18	-2.29	0.011	420	0.427	0.989	15972	1.01
B4GALT3	-11.1	18	-2.29	0.011	421	0.43	0.989	15971	1.01
GCNT6	-11.09	18	-2.29	0.0111	422	0.43	0.989	15970	1.02
C1QA	-11.09	18	-2.29	0.0111	423	0.429	0.989	15969	1.02
CDC5L	-11.09	18	-2.29	0.0111	424	0.429	0.989	15968	1.02
HEMK1	-11.09	18	-2.29	0.0111	425	0.428	0.989	15967	1.02
RANBP6	-11.08	18	-2.28	0.0112	426	0.429	0.989	15966	1.02
GZMK	-9.04	12	-2.28	0.0112	427	0.429	0.989	15965	1.02
MBLAC2	-11.07	18	-2.28	0.0112	428	0.428	0.989	15964	1.02
ZNF365	-11.07	18	-2.28	0.0112	429	0.428	0.989	15963	1.02
PRR23C	-6.39	6	-2.28	0.0112	430	0.427	0.989	15962	1.02
BIN1	-11.06	18	-2.28	0.0112	431	0.427	0.989	15961	1.02
MRPS34	-10.75	17	-2.28	0.0112	432	0.427	0.989	15960	1.02
FGF22	-11.06	18	-2.28	0.0113	433	0.427	0.989	15959	1.02
NPC1	-11.04	18	-2.28	0.0114	434	0.429	0.989	15958	1.02
IL2RA	-11.04	18	-2.28	0.0114	435	0.429	0.989	15957	1.02
GNRHR	-10.07	15	-2.28	0.0114	436	0.428	0.989	15956	1.02
REM1	-11.03	18	-2.28	0.0114	437	0.429	0.989	15955	1.02
NRIP1	-10.07	15	-2.28	0.0114	438	0.428	0.989	15954	1.02
LRRC30	-11.03	18	-2.28	0.0114	439	0.427	0.989	15953	1.02
MAGEB2	-7.79	9	-2.27	0.0115	440	0.429	0.988	15952	1.02
LRRC70	-7.78	9	-2.27	0.0115	441	0.429	0.988	15951	1.02
RAPGEF5	-11.01	18	-2.27	0.0116	442	0.429	0.988	15950	1.02
C10orf53	-6.35	6	-2.27	0.0116	443	0.429	0.988	15949	1.02
SLC29A3	-10.99	18	-2.27	0.0116	444	0.43	0.988	15948	1.02
EIF4EBP3	-10.03	15	-2.27	0.0117	445	0.43	0.988	15947	1.02
ZFYVE20	-10.67	17	-2.27	0.0117	446	0.431	0.988	15946	1.02
SP2	-10.96	18	-2.26	0.0118	447	0.433	0.988	15945	1.02
NEK11	-10.95	18	-2.26	0.0119	448	0.434	0.988	15944	1.02
NKX2-1	-10.95	18	-2.26	0.0119	449	0.433	0.988	15943	1.02
CXorf64	-9.99	15	-2.26	0.0119	450	0.434	0.988	15942	1.02
APBA2	-10.94	18	-2.26	0.0119	451	0.434	0.988	15941	1.02
EPPK1	-10.61	17	-2.26	0.0121	452	0.437	0.988	15940	1.02
TIMM50	-10.61	17	-2.25	0.0121	453	0.437	0.988	15939	1.02
ATXN7L1	-10.92	18	-2.25	0.0121	454	0.437	0.988	15938	1.02
RAB11FIP1	-10.91	18	-2.25	0.0121	455	0.437	0.988	15937	1.02
MAP6D1	-10.91	18	-2.25	0.0121	456	0.437	0.988	15936	1.02
CASC3	-10.9	18	-2.25	0.0122	457	0.437	0.988	15935	1.02
SIM1	-10.88	18	-2.25	0.0123	458	0.441	0.988	15934	1.02
ACYP1	-7.69	9	-2.25	0.0124	459	0.442	0.988	15933	1.02
SMAP1	-10.87	18	-2.24	0.0124	460	0.442	0.988	15932	1.02
MEF2B	-10.86	18	-2.24	0.0124	461	0.441	0.988	15931	1.02
RNF32	-10.86	18	-2.24	0.0124	462	0.441	0.988	15930	1.02
MYO1F	-10.84	18	-2.24	0.0125	463	0.444	0.987	15929	1.02
PPP1R3B	-10.84	18	-2.24	0.0126	464	0.444	0.987	15928	1.02
GOLIM4	-10.83	18	-2.24	0.0127	465	0.446	0.987	15927	1.02
FATE1	-10.82	18	-2.24	0.0127	466	0.445	0.987	15926	1.02
KCTD5	-8.83	12	-2.23	0.0127	467	0.447	0.987	15925	1.02
MORN5	-10.81	18	-2.23	0.0127	468	0.446	0.987	15924	1.02
TGM1	-10.81	18	-2.23	0.0127	469	0.445	0.987	15923	1.02
C4orf22	-10.81	18	-2.23	0.0127	470	0.445	0.987	15922	1.02
SYS1	-10.5	17	-2.23	0.0128	471	0.446	0.987	15921	1.02
TMCO4	-10.79	18	-2.23	0.0129	472	0.446	0.987	15920	1.02
PMM2	-10.79	18	-2.23	0.0129	473	0.446	0.987	15919	1.02
PXMP2	-10.79	18	-2.23	0.0129	474	0.445	0.987	15918	1.02
ALG3	-10.77	18	-2.23	0.013	475	0.448	0.987	15917	1.02
ODF2	-10.77	18	-2.23	0.013	476	0.448	0.987	15916	1.02
GCC1	-10.76	18	-2.23	0.013	477	0.448	0.987	15915	1.02
RPL14	-6.21	6	-2.22	0.0131	478	0.448	0.987	15914	1.02
HOXC12	-10.68	18	-2.21	0.0136	479	0.465	0.986	15913	1.02
chr10Promiscuous	-97.15	1492	-2.21	0.0137	480	0.466	0.986	15912	1.02
HIBCH	-9.73	15	-2.2	0.0137	481	0.468	0.986	15911	1.02
SHROOM4	-10.65	18	-2.2	0.0138	482	0.468	0.986	15910	1.02
JAK3	-10.65	18	-2.2	0.0138	483	0.469	0.986	15909	1.02
TCTN2	-10.65	18	-2.2	0.0138	484	0.468	0.986	15908	1.02
DHCR24	-10.64	18	-2.2	0.0139	485	0.469	0.986	15907	1.02
PRKG1	-10.63	18	-2.2	0.0139	486	0.469	0.986	15906	1.02
COX6B2	-8.68	12	-2.2	0.0139	487	0.47	0.986	15905	1.02
LAMB4	-10.63	18	-2.2	0.014	488	0.469	0.986	15904	1.02
AADACL2	-7.51	9	-2.2	0.014	489	0.468	0.986	15903	1.02
ANKRD28	-10.61	18	-2.2	0.014	490	0.47	0.986	15902	1.02
CHRNA9	-10.6	18	-2.19	0.0141	491	0.471	0.986	15901	1.02
TRIM26	-10.6	18	-2.19	0.0142	492	0.472	0.986	15900	1.02
PRKAB2	-10.59	18	-2.19	0.0142	493	0.471	0.986	15899	1.02
PROP1	-10.58	18	-2.19	0.0143	494	0.473	0.986	15898	1.02
TAB2	-9.65	15	-2.19	0.0144	495	0.475	0.986	15897	1.02
FAM83B	-9.63	15	-2.18	0.0145	496	0.478	0.986	15896	1.02
CD19	-10.25	17	-2.18	0.0145	497	0.48	0.985	15895	1.02
TNFRSF10C	-9.62	15	-2.18	0.0146	498	0.479	0.985	15894	1.02
SMC5	-9.61	15	-2.18	0.0146	499	0.481	0.985	15893	1.02
HNF1B	-10.53	18	-2.18	0.0146	500	0.48	0.985	15892	1.02
EMC1	-10.53	18	-2.18	0.0147	501	0.479	0.985	15891	1.02
SPC25	-7.02	8	-2.18	0.0147	502	0.479	0.985	15890	1.02
BAG6	-10.52	18	-2.18	0.0147	503	0.48	0.985	15889	1.02
ZNF606	-9.6	15	-2.18	0.0147	504	0.479	0.985	15888	1.02
CDKN3	-8.58	12	-2.18	0.0148	505	0.481	0.985	15887	1.02
RBP1	-9.58	15	-2.17	0.0149	506	0.483	0.985	15886	1.02
KCNMA1	-10.48	18	-2.17	0.015	507	0.485	0.985	15885	1.02
TMEM258	-6.05	6	-2.17	0.015	508	0.485	0.985	15884	1.02
CAMK1G	-10.47	18	-2.17	0.0151	509	0.486	0.985	15883	1.02
SLC39A10	-10.46	18	-2.17	0.0151	510	0.486	0.985	15882	1.02
PRX	-10.46	18	-2.17	0.0152	511	0.486	0.985	15881	1.02
LAPTM5	-10.45	18	-2.16	0.0152	512	0.487	0.985	15880	1.02
DENND1B	-7.39	9	-2.16	0.0152	513	0.487	0.985	15879	1.02
RAB5C	-8.52	12	-2.16	0.0153	514	0.488	0.985	15878	1.02
OPHN1	-10.44	18	-2.16	0.0153	515	0.487	0.985	15877	1.02
ATG4D	-10.44	18	-2.16	0.0153	516	0.487	0.985	15876	1.02
SLC16A2	-10.42	18	-2.16	0.0154	517	0.489	0.985	15875	1.02
POLG	-9.18	14	-2.16	0.0155	518	0.492	0.984	15874	1.02
VPS8	-10.4	18	-2.16	0.0155	519	0.491	0.984	15873	1.02
NSDHL	-10.4	18	-2.16	0.0156	520	0.49	0.984	15872	1.02
KRBA2	-10.4	18	-2.15	0.0156	521	0.49	0.984	15871	1.02
C2orf81	-10.39	18	-2.15	0.0156	522	0.491	0.984	15870	1.02
WDR5B	-8.48	12	-2.15	0.0157	523	0.493	0.984	15869	1.02
ITM2C	-10.38	18	-2.15	0.0158	524	0.493	0.984	15868	1.02
SYT3	-10.38	18	-2.15	0.0158	525	0.492	0.984	15867	1.02
RELB	-10.37	18	-2.15	0.0158	526	0.493	0.984	15866	1.02
UHMK1	-10.36	18	-2.15	0.0159	527	0.493	0.984	15865	1.02
RAB4A	-10.36	18	-2.15	0.0159	528	0.493	0.984	15864	1.02
PLEKHF2	-7.32	9	-2.15	0.0159	529	0.493	0.984	15863	1.02
MYH2	-10.34	18	-2.14	0.016	530	0.496	0.984	15862	1.02
TRMT2B	-10.34	18	-2.14	0.016	531	0.495	0.984	15861	1.02
COMMD6	-7.31	9	-2.14	0.016	532	0.494	0.984	15860	1.02
PCYT2	-10.34	18	-2.14	0.016	533	0.493	0.984	15859	1.02
CEP55	-8.44	12	-2.14	0.0161	534	0.494	0.984	15858	1.02
ZNF638	-10.33	18	-2.14	0.0161	535	0.494	0.984	15857	1.02
GCSH	-5.96	6	-2.14	0.0161	536	0.493	0.984	15856	1.02
SMIM2	-7.3	9	-2.14	0.0161	537	0.493	0.984	15855	1.02
C8B	-10.33	18	-2.14	0.0162	538	0.492	0.984	15854	1.02
PTGDR	-9.41	15	-2.14	0.0163	539	0.496	0.984	15853	1.02
ZMIZ1	-10.3	18	-2.14	0.0163	540	0.495	0.984	15852	1.02
STT3B	-10.29	18	-2.13	0.0164	541	0.497	0.984	15851	1.02
ZNF510	-7.28	9	-2.13	0.0164	542	0.496	0.984	15850	1.02
MRPL3	-5.93	6	-2.13	0.0165	543	0.499	0.983	15849	1.02
GBP6	-9.37	15	-2.13	0.0166	544	0.5	0.983	15848	1.02
SGSM3	-10.26	18	-2.13	0.0167	545	0.501	0.983	15847	1.02
MFSD8	-10.26	18	-2.13	0.0167	546	0.501	0.983	15846	1.02
PPP3CB	-10.24	18	-2.12	0.0168	547	0.503	0.983	15845	1.02
ZNF140	-5.91	6	-2.12	0.0168	548	0.503	0.983	15844	1.02
CD2BP2	-9.95	17	-2.12	0.0169	549	0.503	0.983	15843	1.02
GLOD4	-10.23	18	-2.12	0.0169	550	0.505	0.983	15842	1.02
SEPHS2	-10.22	18	-2.12	0.017	551	0.505	0.983	15841	1.02
SOCS4	-8.34	12	-2.12	0.017	552	0.505	0.983	15840	1.02
WIF1	-10.2	18	-2.12	0.0171	553	0.508	0.983	15839	1.02
LETMD1	-10.19	18	-2.12	0.0172	554	0.509	0.983	15838	1.02
AMZ1	-10.18	18	-2.11	0.0173	555	0.51	0.983	15837	1.02
RLTPR	-10.16	18	-2.11	0.0174	556	0.514	0.983	15836	1.02
VCPIP1	-10.16	18	-2.11	0.0174	557	0.513	0.983	15835	1.02
CDC37L1	-8.29	12	-2.11	0.0175	558	0.514	0.982	15834	1.02
ZNF165	-10.15	18	-2.11	0.0176	559	0.516	0.982	15833	1.02
ISM1	-10.13	18	-2.1	0.0177	560	0.519	0.982	15832	1.02
IDO1	-8.27	12	-2.1	0.0178	561	0.519	0.982	15831	1.02
TPST1	-9.24	15	-2.1	0.0178	562	0.518	0.982	15830	1.02
DHX8	-10.13	18	-2.1	0.0178	563	0.517	0.982	15829	1.02
RRM1	-8.26	12	-2.1	0.0179	564	0.52	0.982	15828	1.02
GNB2L1	-9.82	17	-2.1	0.0179	565	0.52	0.982	15827	1.02
LEP	-9.22	15	-2.1	0.018	566	0.521	0.982	15826	1.02
SH3GLB1	-7.14	9	-2.1	0.018	567	0.52	0.982	15825	1.02
FEZ1	-10.09	18	-2.1	0.018	568	0.52	0.982	15824	1.02
UQCRC1	-9.21	15	-2.1	0.018	569	0.52	0.982	15823	1.02
MAK	-10.09	18	-2.1	0.0181	570	0.519	0.982	15822	1.02
CCDC142	-10.09	18	-2.1	0.0181	571	0.519	0.982	15821	1.02
PPP3CA	-10.09	18	-2.1	0.0181	572	0.518	0.982	15820	1.02
UCHL1	-10.08	18	-2.09	0.0182	573	0.52	0.982	15819	1.02
COG2	-10.06	18	-2.09	0.0183	574	0.522	0.982	15818	1.02
CCR8	-8.21	12	-2.09	0.0183	575	0.523	0.982	15817	1.02
OR13F1	-8.2	12	-2.09	0.0185	576	0.525	0.982	15816	1.02
TMEM2	-10.04	18	-2.09	0.0185	577	0.525	0.982	15815	1.02
TMPRSS13	-10.04	18	-2.09	0.0185	578	0.524	0.982	15814	1.02
SOX10	-10.04	18	-2.09	0.0185	579	0.524	0.981	15813	1.02
RNASE11	-8.18	12	-2.08	0.0187	580	0.529	0.981	15812	1.02
HBEGF	-10.01	18	-2.08	0.0188	581	0.53	0.981	15811	1.02
BAI1	-10.01	18	-2.08	0.0188	582	0.529	0.981	15810	1.02
GPRASP1	-9.13	15	-2.08	0.0188	583	0.528	0.981	15809	1.02
RASAL2	-10	18	-2.08	0.0188	584	0.529	0.981	15808	1.02
UBE2F	-7.07	9	-2.08	0.0188	585	0.528	0.981	15807	1.02
PHC2	-10	18	-2.08	0.0189	586	0.528	0.981	15806	1.02
FAM102A	-9.99	18	-2.08	0.0189	587	0.528	0.981	15805	1.02
ZNF106	-9.99	18	-2.08	0.0189	588	0.527	0.981	15804	1.02
OR1L8	-7.06	9	-2.08	0.0189	589	0.527	0.981	15803	1.02
SMARCA2	-9.96	18	-2.07	0.0192	590	0.534	0.981	15802	1.02
HR	-9.96	18	-2.07	0.0192	591	0.533	0.981	15801	1.02
GRPR	-9.95	18	-2.07	0.0193	592	0.533	0.981	15800	1.02
PRSS53	-9.95	18	-2.07	0.0193	593	0.533	0.981	15799	1.02
FAM171B	-9.95	18	-2.07	0.0193	594	0.533	0.981	15798	1.02
POC1A	-9.94	18	-2.07	0.0194	595	0.534	0.981	15797	1.02
FAM105A	-9.94	18	-2.07	0.0194	596	0.533	0.981	15796	1.02
LRP1	-9.93	18	-2.06	0.0195	597	0.535	0.981	15795	1.02
LIPC	-9.92	18	-2.06	0.0195	598	0.536	0.98	15794	1.02
GPX5	-9.92	18	-2.06	0.0195	599	0.535	0.98	15793	1.02
LMAN2L	-9.91	18	-2.06	0.0196	600	0.536	0.98	15792	1.02
CHID1	-9.9	18	-2.06	0.0197	601	0.538	0.98	15791	1.02
LBX2	-9.04	15	-2.06	0.0198	602	0.538	0.98	15790	1.02
INTS9	-8.73	14	-2.06	0.0198	603	0.537	0.98	15789	1.02
ESR1	-9.89	18	-2.06	0.0198	604	0.539	0.98	15788	1.02
NKAIN3	-8.07	12	-2.06	0.0199	605	0.538	0.98	15787	1.02
TMEM241	-8.06	12	-2.05	0.02	606	0.542	0.98	15786	1.02
AFF2	-9.59	17	-2.05	0.02	607	0.541	0.98	15785	1.02
LRRC71	-9.87	18	-2.05	0.0201	608	0.541	0.98	15784	1.02
ESYT1	-9.86	18	-2.05	0.0201	609	0.542	0.98	15783	1.02
SCAF1	-9.86	18	-2.05	0.0202	610	0.542	0.98	15782	1.02
GOLPH3	-9.85	18	-2.05	0.0202	611	0.542	0.98	15781	1.02
NKPD1	-9.84	18	-2.05	0.0203	612	0.544	0.98	15780	1.02
CYB5R4	-6.95	9	-2.05	0.0204	613	0.545	0.98	15779	1.02
CH25H	-8.97	15	-2.05	0.0204	614	0.544	0.98	15778	1.02
CD274	-6.95	9	-2.05	0.0204	615	0.544	0.98	15777	1.02
SIGLEC14	-8.97	15	-2.05	0.0204	616	0.543	0.98	15776	1.02
USP8	-6.95	9	-2.04	0.0205	617	0.544	0.98	15775	1.02
GUF1	-8.01	12	-2.04	0.0206	618	0.546	0.979	15774	1.02
RPS6KA5	-9.81	18	-2.04	0.0206	619	0.546	0.979	15773	1.02
C20orf166	-9.8	18	-2.04	0.0207	620	0.547	0.979	15772	1.02
KIAA1958	-9.8	18	-2.04	0.0207	621	0.546	0.979	15771	1.02
RAB11FIP5	-9.52	17	-2.04	0.0207	622	0.545	0.979	15770	1.02
FBXW7	-9.8	18	-2.04	0.0207	623	0.544	0.979	15769	1.02
AXDND1	-9.79	18	-2.04	0.0207	624	0.545	0.979	15768	1.02
OR4K17	-5.65	6	-2.04	0.0208	625	0.545	0.979	15767	1.02
KCTD13	-9.77	18	-2.03	0.0209	626	0.548	0.979	15766	1.02
DOLPP1	-9.77	18	-2.03	0.021	627	0.549	0.979	15765	1.02
HOPX	-7.97	12	-2.03	0.0211	628	0.551	0.979	15764	1.02
SELP	-9.75	18	-2.03	0.0211	629	0.551	0.979	15763	1.02
IMP4	-8.29	13	-2.03	0.0212	630	0.551	0.979	15762	1.02
OCRL	-9.74	18	-2.03	0.0212	631	0.551	0.979	15761	1.02
NAPA	-9.18	16	-2.03	0.0213	632	0.551	0.979	15760	1.02
UNC5CL	-9.73	18	-2.03	0.0213	633	0.553	0.979	15759	1.02
ROBO1	-9.73	18	-2.03	0.0214	634	0.552	0.979	15758	1.02
SMPD4	-7.95	12	-2.03	0.0214	635	0.551	0.979	15757	1.02
MYL4	-8.88	15	-2.03	0.0214	636	0.551	0.979	15756	1.02
CREB1	-9.73	18	-2.03	0.0214	637	0.551	0.979	15755	1.02
ANK3	-9.72	18	-2.02	0.0215	638	0.551	0.979	15754	1.02
RGS10	-7.94	12	-2.02	0.0215	639	0.551	0.979	15753	1.02
KLHL3	-9.71	18	-2.02	0.0215	640	0.551	0.978	15752	1.02
KLK3	-9.71	18	-2.02	0.0216	641	0.552	0.978	15751	1.02
SENP6	-9.71	18	-2.02	0.0216	642	0.552	0.978	15750	1.02
C2orf74	-6.86	9	-2.02	0.0217	643	0.552	0.978	15749	1.02
DNAJB14	-6.86	9	-2.02	0.0217	644	0.552	0.978	15748	1.02
43164	-9.69	18	-2.02	0.0218	645	0.554	0.978	15747	1.02
FBXL7	-9.68	18	-2.02	0.0219	646	0.554	0.978	15746	1.02
BOLA1	-8.84	15	-2.02	0.0219	647	0.554	0.978	15745	1.02
BAG5	-8.83	15	-2.02	0.0219	648	0.555	0.978	15744	1.02
WDR65	-9.66	18	-2.01	0.022	649	0.556	0.978	15743	1.02
TSC22D4	-7.89	12	-2.01	0.0221	650	0.556	0.978	15742	1.02
MSN	-8.82	15	-2.01	0.0221	651	0.556	0.978	15741	1.02
MEGF9	-9.66	18	-2.01	0.0221	652	0.556	0.978	15740	1.02
TTF1	-9.38	17	-2.01	0.0221	653	0.555	0.978	15739	1.02
NTRK2	-9.65	18	-2.01	0.0222	654	0.557	0.978	15738	1.02
GPN1	-8.8	15	-2.01	0.0223	655	0.557	0.978	15737	1.02
TMC1	-9.64	18	-2.01	0.0223	656	0.557	0.978	15736	1.02
SESN3	-9.63	18	-2.01	0.0224	657	0.558	0.978	15735	1.02
MTHFD2	-6.81	9	-2.01	0.0224	658	0.558	0.978	15734	1.02
SZT2	-9.61	18	-2	0.0225	659	0.561	0.977	15733	1.02
BMP2	-9.61	18	-2	0.0226	660	0.56	0.977	15732	1.02
GPR52	-6.8	9	-2	0.0226	661	0.56	0.977	15731	1.02
SNF8	-9.6	18	-2	0.0226	662	0.561	0.977	15730	1.02
TTC34	-9.6	18	-2	0.0227	663	0.56	0.977	15729	1.02
FGA	-9.6	18	-2	0.0227	664	0.561	0.977	15728	1.02
KHSRP	-9.32	17	-2	0.0228	665	0.562	0.977	15727	1.02
GJB4	-9.58	18	-2	0.0229	666	0.562	0.977	15726	1.02
CNEP1R1	-8.73	15	-1.99	0.023	667	0.566	0.977	15725	1.02
ARIH1	-9.29	17	-1.99	0.0231	668	0.566	0.977	15724	1.02
DPCR1	-8.73	15	-1.99	0.0231	669	0.566	0.977	15723	1.02
COQ5	-8.73	15	-1.99	0.0231	670	0.565	0.977	15722	1.02
NAA25	-9.56	18	-1.99	0.0231	671	0.565	0.977	15721	1.02
GRM6	-9.55	18	-1.99	0.0232	672	0.567	0.977	15720	1.02
ME3	-9.54	18	-1.99	0.0234	673	0.569	0.977	15719	1.02
GLTP	-7.78	12	-1.99	0.0234	674	0.57	0.977	15718	1.02
RIPPLY1	-8.69	15	-1.99	0.0235	675	0.571	0.976	15717	1.02
ARNT	-9.52	18	-1.99	0.0236	676	0.571	0.976	15716	1.02
KCNA2	-9.52	18	-1.98	0.0236	677	0.571	0.976	15715	1.02
MC4R	-6.73	9	-1.98	0.0236	678	0.57	0.976	15714	1.02
CD52	-6.72	9	-1.98	0.0237	679	0.571	0.976	15713	1.02
TMEM79	-9.51	18	-1.98	0.0237	680	0.571	0.976	15712	1.02
CDK5RAP3	-7.76	12	-1.98	0.0237	681	0.572	0.976	15711	1.02
CNTRL	-9.5	18	-1.98	0.0237	682	0.571	0.976	15710	1.02
CTSO	-5.48	6	-1.98	0.0238	683	0.57	0.976	15709	1.02
CRHR2	-9.49	18	-1.98	0.0238	684	0.57	0.976	15708	1.02
AK5	-9.49	18	-1.98	0.0238	685	0.571	0.976	15707	1.02
ZNF296	-9.49	18	-1.98	0.0239	686	0.57	0.976	15706	1.02
RRP1	-8.36	14	-1.98	0.0239	687	0.571	0.976	15705	1.02
DYDC1	-6.7	9	-1.98	0.024	688	0.571	0.976	15704	1.02
S100PBP	-9.48	18	-1.98	0.024	689	0.571	0.976	15703	1.02
ST6GAL1	-9.46	18	-1.97	0.0242	690	0.574	0.976	15702	1.02
BLOC1S6	-7.72	12	-1.97	0.0242	691	0.574	0.976	15701	1.02
PPP1R21	-9.18	17	-1.97	0.0243	692	0.575	0.976	15700	1.02
ATP6V0C	-5.45	6	-1.97	0.0244	693	0.577	0.976	15699	1.02
COL6A5	-9.44	18	-1.97	0.0244	694	0.577	0.976	15698	1.02
JAKMIP2	-9.43	18	-1.97	0.0244	695	0.577	0.976	15697	1.02
COX14	-5.44	6	-1.97	0.0245	696	0.578	0.975	15696	1.02
LAMC2	-9.43	18	-1.97	0.0245	697	0.577	0.975	15695	1.02
TCEANC	-6.66	9	-1.97	0.0246	698	0.577	0.975	15694	1.02
SETD9	-6.66	9	-1.97	0.0246	699	0.577	0.975	15693	1.02
HIGD2B	-6.66	9	-1.97	0.0247	700	0.578	0.975	15692	1.02
CCT2	-8.3	14	-1.97	0.0247	701	0.577	0.975	15691	1.02
DPF3	-9.41	18	-1.96	0.0247	702	0.578	0.975	15690	1.02
RGS20	-9.4	18	-1.96	0.0248	703	0.579	0.975	15689	1.02
THOC5	-9.13	17	-1.96	0.0249	704	0.58	0.975	15688	1.02
TTC8	-9.39	18	-1.96	0.0249	705	0.579	0.975	15687	1.02
C12orf39	-9.38	18	-1.96	0.025	706	0.581	0.975	15686	1.02
AGGF1	-6.63	9	-1.96	0.0251	707	0.582	0.975	15685	1.02
PIAS3	-9.38	18	-1.96	0.0251	708	0.581	0.975	15684	1.02
CYP46A1	-9.37	18	-1.96	0.0251	709	0.581	0.975	15683	1.02
MRPL45	-5.85	7	-1.96	0.0251	710	0.58	0.975	15682	1.02
TMEM206	-9.37	18	-1.96	0.0252	711	0.58	0.975	15681	1.02
B4GALT5	-9.37	18	-1.96	0.0252	712	0.58	0.975	15680	1.02
CABS1	-5.41	6	-1.96	0.0252	713	0.58	0.975	15679	1.02
ZNF396	-7.64	12	-1.96	0.0253	714	0.58	0.975	15678	1.02
RPL13A	-6.62	9	-1.95	0.0253	715	0.58	0.975	15677	1.02
PLCL1	-9.36	18	-1.95	0.0253	716	0.58	0.975	15676	1.02
UFM1	-5.4	6	-1.95	0.0254	717	0.58	0.975	15675	1.02
NDUFS3	-9.08	17	-1.95	0.0254	718	0.581	0.975	15674	1.02
MSS51	-9.34	18	-1.95	0.0255	719	0.581	0.974	15673	1.02
NCOR1	-9.34	18	-1.95	0.0255	720	0.582	0.974	15672	1.02
DZIP1	-9.34	18	-1.95	0.0256	721	0.581	0.974	15671	1.02
DDX54	-9.06	17	-1.95	0.0257	722	0.583	0.974	15670	1.02
SEC31B	-9.32	18	-1.95	0.0257	723	0.582	0.974	15669	1.02
PLD5	-9.32	18	-1.95	0.0257	724	0.582	0.974	15668	1.02
SYT17	-9.32	18	-1.95	0.0258	725	0.582	0.974	15667	1.02
SLC36A1	-9.32	18	-1.95	0.0258	726	0.582	0.974	15666	1.02
COQ10A	-9.32	18	-1.95	0.0258	727	0.581	0.974	15665	1.02
QRFP	-8.5	15	-1.94	0.0259	728	0.583	0.974	15664	1.02
CHRNB4	-9.29	18	-1.94	0.0261	729	0.587	0.974	15663	1.02
KRT3	-9.28	18	-1.94	0.0262	730	0.589	0.974	15662	1.02
CDIP1	-6.56	9	-1.94	0.0262	731	0.588	0.974	15661	1.02
CYP2C8	-6.56	9	-1.94	0.0263	732	0.589	0.974	15660	1.02
ECD	-9.27	18	-1.94	0.0263	733	0.588	0.974	15659	1.02
SLC12A7	-9.27	18	-1.94	0.0263	734	0.588	0.974	15658	1.02
ATP6V1A	-9	17	-1.94	0.0265	735	0.59	0.974	15657	1.02
HPS1	-8.99	17	-1.93	0.0266	736	0.592	0.973	15656	1.02
FAM154B	-7.55	12	-1.93	0.0266	737	0.592	0.973	15655	1.02
NKX1-2	-8.98	17	-1.93	0.0267	738	0.593	0.973	15654	1.02
HOMEZ	-9.23	18	-1.93	0.0268	739	0.594	0.973	15653	1.02
BRMS1L	-7.54	12	-1.93	0.0268	740	0.593	0.973	15652	1.02
GABRG3	-9.23	18	-1.93	0.0268	741	0.594	0.973	15651	1.02
TIGD6	-8.42	15	-1.93	0.0269	742	0.594	0.973	15650	1.02
GPR119	-8.41	15	-1.93	0.027	743	0.595	0.973	15649	1.02
IL17A	-7.52	12	-1.93	0.0271	744	0.596	0.973	15648	1.02
COQ9	-8.95	17	-1.93	0.0271	745	0.596	0.973	15647	1.02
GNPTAB	-9.2	18	-1.92	0.0271	746	0.596	0.973	15646	1.02
SOCS2	-9.2	18	-1.92	0.0272	747	0.596	0.973	15645	1.02
SH3PXD2B	-9.19	18	-1.92	0.0273	748	0.597	0.973	15644	1.02
C7orf41	-9.19	18	-1.92	0.0273	749	0.598	0.973	15643	1.02
SPAG1	-9.19	18	-1.92	0.0273	750	0.597	0.973	15642	1.02
LAMA5	-9.18	18	-1.92	0.0274	751	0.598	0.973	15641	1.02
CXorf21	-8.38	15	-1.92	0.0275	752	0.598	0.973	15640	1.02
IFT122	-9.17	18	-1.92	0.0275	753	0.599	0.972	15639	1.02
RANBP3	-9.17	18	-1.92	0.0275	754	0.599	0.972	15638	1.02
CYP1B1	-9.17	18	-1.92	0.0275	755	0.598	0.972	15637	1.02
C2orf71	-9.17	18	-1.92	0.0276	756	0.598	0.972	15636	1.02
NPRL3	-9.16	18	-1.92	0.0276	757	0.598	0.972	15635	1.02
LACC1	-7.48	12	-1.92	0.0276	758	0.597	0.972	15634	1.02
LY6G6D	-7.47	12	-1.92	0.0277	759	0.598	0.972	15633	1.02
SRP72	-7.47	12	-1.91	0.0278	760	0.6	0.972	15632	1.02
TNFSF8	-6.46	9	-1.91	0.0279	761	0.601	0.972	15631	1.02
CAMTA2	-9.13	18	-1.91	0.028	762	0.601	0.972	15630	1.02
WDR33	-8.06	14	-1.91	0.028	763	0.601	0.972	15629	1.02
ZSCAN16	-9.13	18	-1.91	0.028	764	0.6	0.972	15628	1.02
ITLN1	-7.46	12	-1.91	0.028	765	0.6	0.972	15627	1.02
ZNF300	-6.45	9	-1.91	0.028	766	0.6	0.972	15626	1.02
CNIH	-8.05	14	-1.91	0.028	767	0.599	0.972	15625	1.02
C1orf43	-9.13	18	-1.91	0.0281	768	0.599	0.972	15624	1.02
SLC2A12	-9.12	18	-1.91	0.0281	769	0.599	0.972	15623	1.02
IL6R	-9.12	18	-1.91	0.0281	770	0.599	0.972	15622	1.02
VILL	-9.11	18	-1.91	0.0283	771	0.601	0.972	15621	1.02
PSMD14	-8.32	15	-1.91	0.0283	772	0.6	0.972	15620	1.02
ARG2	-9.11	18	-1.91	0.0283	773	0.6	0.972	15619	1.02
CCDC78	-9.11	18	-1.91	0.0283	774	0.599	0.972	15618	1.02
MRPL13	-7.43	12	-1.91	0.0283	775	0.599	0.972	15617	1.02
ICA1	-9.08	18	-1.9	0.0286	776	0.604	0.971	15616	1.02
SLC9A2	-9.08	18	-1.9	0.0287	777	0.604	0.971	15615	1.02
MTPAP	-9.08	18	-1.9	0.0287	778	0.604	0.971	15614	1.02
PIK3R5	-9.08	18	-1.9	0.0287	779	0.604	0.971	15613	1.02
CBY3	-9.07	18	-1.9	0.0287	780	0.603	0.971	15612	1.02
MOBP	-8.28	15	-1.9	0.0288	781	0.603	0.971	15611	1.02
VMA21	-9.07	18	-1.9	0.0288	782	0.603	0.971	15610	1.02
ANO7	-9.07	18	-1.9	0.0288	783	0.603	0.971	15609	1.02
TTC1	-5.23	6	-1.9	0.0289	784	0.604	0.971	15608	1.02
FANCL	-6.4	9	-1.9	0.029	785	0.605	0.971	15607	1.02
XG	-6.4	9	-1.9	0.029	786	0.605	0.971	15606	1.02
GABRG2	-9.05	18	-1.89	0.0291	787	0.605	0.971	15605	1.02
WDR72	-9.04	18	-1.89	0.0291	788	0.606	0.971	15604	1.02
PDZD7	-9.04	18	-1.89	0.0292	789	0.606	0.971	15603	1.02
LPCAT1	-9.03	18	-1.89	0.0292	790	0.606	0.971	15602	1.02
DBI	-9.03	18	-1.89	0.0292	791	0.606	0.971	15601	1.02
BARD1	-8.51	16	-1.89	0.0293	792	0.606	0.971	15600	1.02
B4GALT6	-8.24	15	-1.89	0.0293	793	0.607	0.971	15599	1.02
NRG2	-9.02	18	-1.89	0.0294	794	0.606	0.971	15598	1.02
KIAA0319L	-9.02	18	-1.89	0.0294	795	0.606	0.971	15597	1.02
SLC22A17	-9.02	18	-1.89	0.0294	796	0.606	0.971	15596	1.02
NME7	-9.01	18	-1.89	0.0295	797	0.606	0.971	15595	1.02
NOD1	-9.01	18	-1.89	0.0295	798	0.606	0.97	15594	1.02
TINF2	-9.01	18	-1.89	0.0296	799	0.607	0.97	15593	1.02
CD244	-9	18	-1.89	0.0296	800	0.606	0.97	15592	1.02
SPATA13	-9	18	-1.89	0.0296	801	0.606	0.97	15591	1.02
CORO1B	-9	18	-1.89	0.0297	802	0.607	0.97	15590	1.02
TSFM	-8.99	18	-1.88	0.0298	803	0.609	0.97	15589	1.02
HMGXB4	-8.99	18	-1.88	0.0298	804	0.608	0.97	15588	1.02
RASAL1	-8.98	18	-1.88	0.0299	805	0.608	0.97	15587	1.02
LRRC32	-8.19	15	-1.88	0.03	806	0.61	0.97	15586	1.02
SLC7A7	-8.97	18	-1.88	0.03	807	0.609	0.97	15585	1.02
TOM1L2	-8.97	18	-1.88	0.03	808	0.61	0.97	15584	1.02
SMO	-8.96	18	-1.88	0.0301	809	0.61	0.97	15583	1.02
OR6S1	-8.18	15	-1.88	0.0302	810	0.61	0.97	15582	1.02
DSE	-8.18	15	-1.88	0.0302	811	0.61	0.97	15581	1.02
UBL4A	-8.96	18	-1.88	0.0302	812	0.609	0.97	15580	1.02
ATP6V0D2	-8.95	18	-1.88	0.0303	813	0.611	0.97	15579	1.02
RHBDF1	-8.94	18	-1.88	0.0304	814	0.612	0.97	15578	1.02
ADAM18	-8.94	18	-1.87	0.0304	815	0.611	0.97	15577	1.02
NDUFA6	-7.29	12	-1.87	0.0307	816	0.616	0.969	15576	1.02
LY9	-8.92	18	-1.87	0.0307	817	0.616	0.969	15575	1.02
TTL	-8.92	18	-1.87	0.0307	818	0.615	0.969	15574	1.02
CPSF1	-8.41	16	-1.87	0.0307	819	0.615	0.969	15573	1.02
RUFY4	-8.92	18	-1.87	0.0308	820	0.615	0.969	15572	1.02
PRR22	-8.91	18	-1.87	0.0308	821	0.616	0.969	15571	1.02
NME6	-8.91	18	-1.87	0.0308	822	0.615	0.969	15570	1.02
IFIT2	-8.12	15	-1.87	0.031	823	0.618	0.969	15569	1.02
SLC18A1	-8.89	18	-1.87	0.0311	824	0.618	0.969	15568	1.02
TEX101	-8.89	18	-1.86	0.0312	825	0.619	0.969	15567	1.02
MXD3	-8.88	18	-1.86	0.0312	826	0.619	0.969	15566	1.02
PARVB	-8.88	18	-1.86	0.0312	827	0.619	0.969	15565	1.02
SERPINB13	-8.88	18	-1.86	0.0313	828	0.619	0.969	15564	1.02
GDI1	-8.87	18	-1.86	0.0314	829	0.62	0.969	15563	1.02
FOXN3	-8.87	18	-1.86	0.0314	830	0.619	0.969	15562	1.02
DEF6	-8.87	18	-1.86	0.0314	831	0.62	0.969	15561	1.02
SSH2	-8.86	18	-1.86	0.0315	832	0.62	0.969	15560	1.02
NIT1	-8.86	18	-1.86	0.0315	833	0.62	0.969	15559	1.02
C15orf52	-8.86	18	-1.86	0.0315	834	0.62	0.968	15558	1.02
C7orf25	-8.85	18	-1.86	0.0316	835	0.621	0.968	15557	1.02
CTRC	-8.85	18	-1.86	0.0316	836	0.62	0.968	15556	1.02
TMEM97	-5.11	6	-1.86	0.0316	837	0.62	0.968	15555	1.02
DIRAS3	-8.85	18	-1.86	0.0317	838	0.62	0.968	15554	1.02
CYFIP1	-8.84	18	-1.85	0.0318	839	0.622	0.968	15553	1.02
ABHD12	-8.83	18	-1.85	0.0319	840	0.622	0.968	15552	1.02
TUBG1	-5.09	6	-1.85	0.032	841	0.625	0.968	15551	1.02
DOK1	-8.05	15	-1.85	0.0322	842	0.626	0.968	15550	1.02
VCL	-8.81	18	-1.85	0.0322	843	0.626	0.968	15549	1.02
FTSJD2	-8.3	16	-1.85	0.0322	844	0.626	0.968	15548	1.02
CASP7	-8.81	18	-1.85	0.0323	845	0.626	0.968	15547	1.02
TSC2	-8.8	18	-1.85	0.0323	846	0.625	0.968	15546	1.02
PLEKHA1	-8.8	18	-1.85	0.0323	847	0.626	0.968	15545	1.02
CALHM1	-8.8	18	-1.85	0.0323	848	0.625	0.968	15544	1.02
C17orf47	-8.03	15	-1.85	0.0324	849	0.625	0.968	15543	1.02
C17orf102	-8.03	15	-1.85	0.0324	850	0.626	0.968	15542	1.02
ZNF671	-8.79	18	-1.85	0.0324	851	0.625	0.968	15541	1.02
YLPM1	-8.79	18	-1.85	0.0325	852	0.625	0.968	15540	1.02
ASNA1	-8.79	18	-1.85	0.0325	853	0.624	0.968	15539	1.02
KIAA0391	-8.02	15	-1.84	0.0325	854	0.624	0.967	15538	1.02
NOS1	-8.78	18	-1.84	0.0326	855	0.624	0.967	15537	1.02
CRCP	-6.21	9	-1.84	0.0326	856	0.623	0.967	15536	1.02
ARHGEF25	-8.78	18	-1.84	0.0326	857	0.623	0.967	15535	1.02
TTC31	-8.78	18	-1.84	0.0326	858	0.623	0.967	15534	1.02
DECR1	-8.77	18	-1.84	0.0327	859	0.625	0.967	15533	1.02
LRRD1	-7.99	15	-1.84	0.033	860	0.63	0.967	15532	1.02
CPEB1	-8.73	18	-1.83	0.0333	861	0.634	0.967	15531	1.02
ANAPC13	-5.04	6	-1.83	0.0333	862	0.633	0.967	15530	1.02
ST6GALNAC4	-8.73	18	-1.83	0.0333	863	0.633	0.967	15529	1.02
KIAA1430	-7.13	12	-1.83	0.0334	864	0.633	0.967	15528	1.02
MNX1	-8.73	18	-1.83	0.0334	865	0.632	0.967	15527	1.02
TRIM23	-8.73	18	-1.83	0.0334	866	0.632	0.967	15526	1.02
KBTBD7	-7.12	12	-1.83	0.0334	867	0.631	0.967	15525	1.02
GDAP1	-8.72	18	-1.83	0.0334	868	0.631	0.967	15524	1.02
CDK3	-8.48	17	-1.83	0.0334	869	0.631	0.967	15523	1.02
IDI1	-7.95	15	-1.83	0.0336	870	0.634	0.966	15522	1.02
CTAGE5	-7.11	12	-1.83	0.0337	871	0.634	0.966	15521	1.02
CDH23	-8.69	18	-1.83	0.0339	872	0.636	0.966	15520	1.02
EHD4	-8.69	18	-1.83	0.0339	873	0.637	0.966	15519	1.02
RGL2	-8.68	18	-1.82	0.034	874	0.638	0.966	15518	1.02
TENM1	-8.68	18	-1.82	0.0341	875	0.638	0.966	15517	1.02
MYOCD	-8.68	18	-1.82	0.0341	876	0.637	0.966	15516	1.02
PRM2	-7.92	15	-1.82	0.0341	877	0.637	0.966	15515	1.02
GPR142	-8.68	18	-1.82	0.0341	878	0.636	0.966	15514	1.02
FAM131A	-8.42	17	-1.82	0.0343	879	0.639	0.966	15513	1.02
KIAA2022	-7.91	15	-1.82	0.0343	880	0.639	0.966	15512	1.02
GABRE	-8.66	18	-1.82	0.0344	881	0.64	0.966	15511	1.02
C20orf196	-6.12	9	-1.82	0.0344	882	0.64	0.966	15510	1.02
TRMT2A	-8.65	18	-1.82	0.0345	883	0.641	0.965	15509	1.02
ZKSCAN4	-8.64	18	-1.82	0.0346	884	0.642	0.965	15508	1.02
ANG	-6.11	9	-1.82	0.0346	885	0.641	0.965	15507	1.02
RFC2	-7.34	13	-1.82	0.0347	886	0.642	0.965	15506	1.02
PTH2R	-8.64	18	-1.82	0.0347	887	0.641	0.965	15505	1.02
CCDC38	-6.1	9	-1.82	0.0347	888	0.641	0.965	15504	1.02
MAFK	-7.04	12	-1.81	0.0348	889	0.642	0.965	15503	1.02
DMBX1	-8.63	18	-1.81	0.0348	890	0.641	0.965	15502	1.02
NR6A1	-8.63	18	-1.81	0.0348	891	0.64	0.965	15501	1.02
ARIH2	-7.04	12	-1.81	0.0348	892	0.64	0.965	15500	1.02
AQP3	-8.62	18	-1.81	0.0349	893	0.64	0.965	15499	1.02
SF3B3	-7.33	13	-1.81	0.0349	894	0.64	0.965	15498	1.02
LRRFIP2	-8.62	18	-1.81	0.0349	895	0.64	0.965	15497	1.02
FER	-7.04	12	-1.81	0.0349	896	0.639	0.965	15496	1.02
NPPA	-7.87	15	-1.81	0.0349	897	0.639	0.965	15495	1.02
HMGB4	-7.04	12	-1.81	0.035	898	0.638	0.965	15494	1.02
CAMP	-7.87	15	-1.81	0.035	899	0.638	0.965	15493	1.02
AGO1	-8.62	18	-1.81	0.035	900	0.637	0.965	15492	1.02
SARS	-7.6	14	-1.81	0.035	901	0.637	0.965	15491	1.02
PRKAG3	-8.61	18	-1.81	0.035	902	0.636	0.965	15490	1.02
C11orf70	-6.09	9	-1.81	0.0351	903	0.636	0.965	15489	1.02
AP4B1	-8.61	18	-1.81	0.0351	904	0.637	0.965	15488	1.02
AMPD2	-8.36	17	-1.81	0.0352	905	0.638	0.965	15487	1.02
JPH4	-8.6	18	-1.81	0.0352	906	0.637	0.965	15486	1.02
B3GAT2	-8.59	18	-1.81	0.0354	907	0.64	0.965	15485	1.02
ZNF112	-7.83	15	-1.81	0.0355	908	0.641	0.964	15484	1.02
CXCL17	-4.95	6	-1.81	0.0355	909	0.641	0.964	15483	1.02
TTC4	-7	12	-1.8	0.0355	910	0.64	0.964	15482	1.02
OR52J3	-4.95	6	-1.8	0.0355	911	0.64	0.964	15481	1.02
COL4A4	-8.58	18	-1.8	0.0356	912	0.639	0.964	15480	1.02
ACSL6	-8.58	18	-1.8	0.0356	913	0.639	0.964	15479	1.02
VPS45	-8.56	18	-1.8	0.0358	914	0.641	0.964	15478	1.02
E4F1	-8.56	18	-1.8	0.0359	915	0.642	0.964	15477	1.02
ALOX5	-8.55	18	-1.8	0.036	916	0.644	0.964	15476	1.02
INF2	-8.55	18	-1.8	0.036	917	0.644	0.964	15475	1.02
SLC22A12	-8.55	18	-1.8	0.036	918	0.644	0.964	15474	1.02
PCSK7	-8.54	18	-1.8	0.0361	919	0.643	0.964	15473	1.02
OR10Z1	-7.8	15	-1.8	0.0361	920	0.643	0.964	15472	1.02
ABL1	-8.54	18	-1.8	0.0361	921	0.643	0.964	15471	1.02
MSL3	-8.54	18	-1.8	0.0361	922	0.643	0.964	15470	1.02
TTC30A	-4.93	6	-1.8	0.0362	923	0.642	0.964	15469	1.02
SS18L2	-5.69	8	-1.8	0.0362	924	0.642	0.964	15468	1.02
SEMA5A	-8.53	18	-1.8	0.0362	925	0.642	0.964	15467	1.02
FAM198A	-8.53	18	-1.8	0.0363	926	0.642	0.964	15466	1.02
PAQR7	-7.78	15	-1.79	0.0364	927	0.643	0.964	15465	1.02
C15orf32	-8.52	18	-1.79	0.0364	928	0.642	0.964	15464	1.02
OR5B12	-4.92	6	-1.79	0.0364	929	0.642	0.964	15463	1.02
IPO11	-8.28	17	-1.79	0.0364	930	0.642	0.964	15462	1.02
GOLGA5	-6.02	9	-1.79	0.0365	931	0.642	0.964	15461	1.02
TMEM63C	-8.52	18	-1.79	0.0365	932	0.641	0.964	15460	1.02
TPRN	-8.51	18	-1.79	0.0366	933	0.642	0.963	15459	1.02
HSD17B2	-8.51	18	-1.79	0.0366	934	0.642	0.963	15458	1.02
ZNF771	-7.77	15	-1.79	0.0366	935	0.642	0.963	15457	1.02
ATRNL1	-8.51	18	-1.79	0.0367	936	0.642	0.963	15456	1.02
DAAM2	-8.5	18	-1.79	0.0367	937	0.642	0.963	15455	1.02
CSF3R	-8.5	18	-1.79	0.0368	938	0.643	0.963	15454	1.02
PMAIP1	-4.91	6	-1.79	0.0368	939	0.642	0.963	15453	1.02
NEUROD6	-6.94	12	-1.79	0.0368	940	0.642	0.963	15452	1.02
TSGA10	-7.75	15	-1.79	0.0369	941	0.643	0.963	15451	1.02
UBE3B	-8.49	18	-1.79	0.0369	942	0.642	0.963	15450	1.02
PET100	-6	9	-1.79	0.0369	943	0.642	0.963	15449	1.02
ZNF764	-7.75	15	-1.79	0.037	944	0.642	0.963	15448	1.02
DYNLRB1	-8	16	-1.79	0.037	945	0.642	0.963	15447	1.02
COPS7B	-8.48	18	-1.79	0.037	946	0.641	0.963	15446	1.02
DCLRE1A	-7.74	15	-1.79	0.037	947	0.641	0.963	15445	1.02
PFDN2	-5.65	8	-1.79	0.0371	948	0.642	0.963	15444	1.02
N4BP2L2	-8.46	18	-1.78	0.0374	949	0.645	0.963	15443	1.02
LYPD6	-8.46	18	-1.78	0.0374	950	0.645	0.963	15442	1.02
RSPO1	-8.45	18	-1.78	0.0376	951	0.648	0.962	15441	1.02
SRPK3	-8.44	18	-1.78	0.0377	952	0.649	0.962	15440	1.02
CDC42EP4	-8.44	18	-1.78	0.0378	953	0.649	0.962	15439	1.02
WSB1	-6.88	12	-1.78	0.0378	954	0.65	0.962	15438	1.02
ILKAP	-8.43	18	-1.78	0.0379	955	0.65	0.962	15437	1.02
PSME2	-4.87	6	-1.78	0.0379	956	0.65	0.962	15436	1.02
KAL1	-8.42	18	-1.77	0.038	957	0.651	0.962	15435	1.02
RNF145	-7.68	15	-1.77	0.038	958	0.651	0.962	15434	1.02
LY86	-4.86	6	-1.77	0.0381	959	0.651	0.962	15433	1.02
EIF4E2	-7.68	15	-1.77	0.0382	960	0.652	0.962	15432	1.02
TUBGCP6	-7.92	16	-1.77	0.0383	961	0.653	0.962	15431	1.02
IL31RA	-8.4	18	-1.77	0.0383	962	0.653	0.962	15430	1.02
CPNE1	-8.4	18	-1.77	0.0383	963	0.653	0.962	15429	1.02
HDAC11	-8.39	18	-1.77	0.0384	964	0.653	0.962	15428	1.02
GALNT6	-8.39	18	-1.77	0.0385	965	0.654	0.961	15427	1.02
MREG	-6.84	12	-1.77	0.0386	966	0.655	0.961	15426	1.02
RAD21	-4.84	6	-1.77	0.0386	967	0.655	0.961	15425	1.02
PPFIA3	-8.38	18	-1.77	0.0387	968	0.655	0.961	15424	1.02
LPAR4	-7.65	15	-1.77	0.0387	969	0.654	0.961	15423	1.02
HAPLN2	-8.37	18	-1.77	0.0388	970	0.655	0.961	15422	1.02
FMOD	-8.37	18	-1.77	0.0388	971	0.654	0.961	15421	1.02
ECSIT	-8.37	18	-1.77	0.0388	972	0.654	0.961	15420	1.02
SLC35E2B	-5.92	9	-1.76	0.0388	973	0.654	0.961	15419	1.02
OR10K2	-5.92	9	-1.76	0.0389	974	0.654	0.961	15418	1.02
PPEF2	-8.37	18	-1.76	0.0389	975	0.653	0.961	15417	1.02
FBXW5	-8.36	18	-1.76	0.039	976	0.655	0.961	15416	1.02
ETV4	-8.36	18	-1.76	0.039	977	0.655	0.961	15415	1.02
RCAN3	-7.62	15	-1.76	0.0391	978	0.656	0.961	15414	1.02
ATAT1	-8.35	18	-1.76	0.0392	979	0.655	0.961	15413	1.02
FRMD1	-8.35	18	-1.76	0.0392	980	0.655	0.961	15412	1.02
SERPINI2	-5.89	9	-1.76	0.0393	981	0.657	0.961	15411	1.02
VARS2	-7.86	16	-1.76	0.0394	982	0.658	0.961	15410	1.02
ACTL9	-8.33	18	-1.76	0.0394	983	0.657	0.961	15409	1.02
TXNDC2	-7.61	15	-1.76	0.0394	984	0.657	0.961	15408	1.02
EHD3	-8.33	18	-1.76	0.0394	985	0.656	0.961	15407	1.02
PKN2	-8.33	18	-1.76	0.0394	986	0.656	0.961	15406	1.02
C22orf15	-8.33	18	-1.76	0.0395	987	0.655	0.961	15405	1.02
PTPRH	-8.33	18	-1.76	0.0395	988	0.655	0.961	15404	1.02
ATF2	-8.33	18	-1.76	0.0395	989	0.655	0.96	15403	1.02
KRTDAP	-6.8	12	-1.76	0.0396	990	0.655	0.96	15402	1.02
XYLB	-8.32	18	-1.76	0.0396	991	0.655	0.96	15401	1.02
PRKAG2	-8.32	18	-1.76	0.0396	992	0.654	0.96	15400	1.02
EIF6	-8.32	18	-1.75	0.0397	993	0.655	0.96	15399	1.02
IMPA1	-7.59	15	-1.75	0.0397	994	0.654	0.96	15398	1.02
ZWINT	-8.32	18	-1.75	0.0397	995	0.654	0.96	15397	1.02
COBL	-8.31	18	-1.75	0.0397	996	0.654	0.96	15396	1.02
CNTN1	-8.31	18	-1.75	0.0397	997	0.653	0.96	15395	1.02
PGM5	-8.31	18	-1.75	0.0398	998	0.653	0.96	15394	1.02
OR5AR1	-7.57	15	-1.75	0.04	999	0.656	0.96	15393	1.02
SCFD2	-8.3	18	-1.75	0.04	1000	0.656	0.96	15392	1.02
GDAP2	-8.29	18	-1.75	0.04	1001	0.656	0.96	15391	1.02
MAT2A	-8.06	17	-1.75	0.0401	1002	0.655	0.96	15390	1.02
HMGCR	-8.29	18	-1.75	0.0401	1003	0.655	0.96	15389	1.02
NPSR1	-8.29	18	-1.75	0.0401	1004	0.655	0.96	15388	1.02
PFDN5	-6.77	12	-1.75	0.0401	1005	0.654	0.96	15387	1.02
UBE2G2	-8.29	18	-1.75	0.0402	1006	0.655	0.96	15386	1.02
TSPO2	-8.28	18	-1.75	0.0403	1007	0.655	0.96	15385	1.02
MAGEA11	-5.85	9	-1.75	0.0403	1008	0.656	0.96	15384	1.02
CATSPER4	-8.28	18	-1.75	0.0403	1009	0.655	0.96	15383	1.02
UAP1L1	-8.27	18	-1.75	0.0404	1010	0.655	0.96	15382	1.02
SLC38A2	-7.55	15	-1.74	0.0405	1011	0.657	0.959	15381	1.02
EXD1	-8.26	18	-1.74	0.0406	1012	0.658	0.959	15380	1.02
EIF2AK3	-8.26	18	-1.74	0.0406	1013	0.658	0.959	15379	1.02
MPZ	-8.25	18	-1.74	0.0408	1014	0.66	0.959	15378	1.02
SDHAF1	-6.73	12	-1.74	0.0409	1015	0.66	0.959	15377	1.02
HIST1H4G	-7.52	15	-1.74	0.0409	1016	0.66	0.959	15376	1.02
KLRK1	-5.83	9	-1.74	0.0409	1017	0.66	0.959	15375	1.02
ICA1L	-8.23	18	-1.74	0.041	1018	0.661	0.959	15374	1.02
TMEM108	-8.23	18	-1.74	0.041	1019	0.66	0.959	15373	1.02
OR13G1	-4.75	6	-1.74	0.0411	1020	0.661	0.959	15372	1.02
SNAPIN	-7.76	16	-1.74	0.0411	1021	0.66	0.959	15371	1.02
ZNF527	-6.72	12	-1.74	0.0412	1022	0.661	0.959	15370	1.02
RHBDD1	-8.22	18	-1.74	0.0412	1023	0.661	0.959	15369	1.02
MYNN	-7.5	15	-1.74	0.0413	1024	0.662	0.959	15368	1.02
GPR125	-7.98	17	-1.74	0.0414	1025	0.661	0.959	15367	1.02
GPRC5D	-7.5	15	-1.73	0.0414	1026	0.661	0.959	15366	1.02
RPS6KA6	-8.21	18	-1.73	0.0414	1027	0.661	0.959	15365	1.02
ZSWIM1	-7.49	15	-1.73	0.0415	1028	0.661	0.959	15364	1.02
NEURL2	-8.21	18	-1.73	0.0415	1029	0.661	0.958	15363	1.02
ARMC4	-8.21	18	-1.73	0.0415	1030	0.661	0.958	15362	1.02
IARS	-8.2	18	-1.73	0.0416	1031	0.661	0.958	15361	1.02
DNM3	-8.2	18	-1.73	0.0416	1032	0.661	0.958	15360	1.02
PROKR2	-8.2	18	-1.73	0.0416	1033	0.661	0.958	15359	1.02
AKAP4	-8.19	18	-1.73	0.0417	1034	0.662	0.958	15358	1.02
FOXRED2	-8.19	18	-1.73	0.0418	1035	0.662	0.958	15357	1.02
MUC22	-8.19	18	-1.73	0.0418	1036	0.662	0.958	15356	1.02
IFNGR2	-8.18	18	-1.73	0.0419	1037	0.662	0.958	15355	1.02
DNASE2	-8.18	18	-1.73	0.042	1038	0.664	0.958	15354	1.02
TNFAIP6	-6.67	12	-1.73	0.0421	1039	0.664	0.958	15353	1.02
HIBADH	-8.17	18	-1.73	0.0421	1040	0.664	0.958	15352	1.02
ELAVL1	-8.17	18	-1.73	0.0422	1041	0.664	0.958	15351	1.02
SDHD	-4.72	6	-1.73	0.0422	1042	0.664	0.958	15350	1.02
ZNF346	-8.16	18	-1.72	0.0423	1043	0.664	0.958	15349	1.02
CCKAR	-8.16	18	-1.72	0.0424	1044	0.665	0.958	15348	1.02
SYCE2	-8.16	18	-1.72	0.0424	1045	0.665	0.958	15347	1.02
TIAL1	-8.15	18	-1.72	0.0424	1046	0.665	0.958	15346	1.02
CHEK2	-8.15	18	-1.72	0.0425	1047	0.665	0.958	15345	1.02
SMG1	-8.14	18	-1.72	0.0427	1048	0.667	0.957	15344	1.02
FCN3	-8.14	18	-1.72	0.0427	1049	0.667	0.957	15343	1.02
GOLGA7B	-8.14	18	-1.72	0.0427	1050	0.667	0.957	15342	1.02
OFD1	-8.13	18	-1.72	0.0428	1051	0.668	0.957	15341	1.02
SLA2	-8.13	18	-1.72	0.0428	1052	0.667	0.957	15340	1.02
MFHAS1	-7.42	15	-1.72	0.0429	1053	0.667	0.957	15339	1.02
CHST13	-7.42	15	-1.72	0.0429	1054	0.667	0.957	15338	1.02
HCLS1	-8.13	18	-1.72	0.0429	1055	0.667	0.957	15337	1.02
AMPH	-8.12	18	-1.72	0.0429	1056	0.667	0.957	15336	1.02
C15orf53	-6.63	12	-1.72	0.0429	1057	0.666	0.957	15335	1.02
GPR101	-8.12	18	-1.72	0.043	1058	0.666	0.957	15334	1.02
SIGLEC6	-8.12	18	-1.72	0.043	1059	0.665	0.957	15333	1.02
C3orf37	-8.12	18	-1.72	0.043	1060	0.665	0.957	15332	1.02
MTERFD1	-6.9	13	-1.72	0.043	1061	0.665	0.957	15331	1.02
TTLL4	-8.12	18	-1.72	0.0431	1062	0.664	0.957	15330	1.02
RBM38	-8.11	18	-1.72	0.0431	1063	0.665	0.957	15329	1.02
SELPLG	-7.41	15	-1.72	0.0431	1064	0.665	0.957	15328	1.02
MCOLN3	-6.62	12	-1.71	0.0432	1065	0.665	0.957	15327	1.02
DAW1	-7.39	15	-1.71	0.0434	1066	0.667	0.957	15326	1.02
PLEKHA6	-8.1	18	-1.71	0.0434	1067	0.667	0.957	15325	1.02
EPCAM	-8.09	18	-1.71	0.0435	1068	0.667	0.957	15324	1.02
TLR4	-8.09	18	-1.71	0.0435	1069	0.667	0.956	15323	1.02
CTTNBP2	-8.09	18	-1.71	0.0435	1070	0.667	0.956	15322	1.02
ALS2CR12	-8.09	18	-1.71	0.0436	1071	0.667	0.956	15321	1.02
NME8	-8.09	18	-1.71	0.0436	1072	0.666	0.956	15320	1.02
MAPK8IP3	-8.08	18	-1.71	0.0436	1073	0.667	0.956	15319	1.02
IL5	-4.67	6	-1.71	0.0437	1074	0.666	0.956	15318	1.02
MAN1A1	-8.08	18	-1.71	0.0437	1075	0.666	0.956	15317	1.02
DMRT1	-8.08	18	-1.71	0.0437	1076	0.666	0.956	15316	1.02
NEDD1	-7.85	17	-1.71	0.0438	1077	0.666	0.956	15315	1.02
MRPS25	-7.37	15	-1.71	0.0438	1078	0.666	0.956	15314	1.02
MRPL20	-4.66	6	-1.71	0.0439	1079	0.666	0.956	15313	1.02
SERPINF2	-8.07	18	-1.71	0.0439	1080	0.667	0.956	15312	1.02
COG3	-8.06	18	-1.71	0.044	1081	0.667	0.956	15311	1.02
C17orf66	-8.06	18	-1.71	0.044	1082	0.666	0.956	15310	1.02
PEX11G	-8.06	18	-1.71	0.044	1083	0.666	0.956	15309	1.02
TRPV6	-8.05	18	-1.7	0.0442	1084	0.669	0.956	15308	1.02
PLA2G4A	-8.05	18	-1.7	0.0442	1085	0.668	0.956	15307	1.02
SLC44A3	-8.04	18	-1.7	0.0444	1086	0.67	0.956	15306	1.02
OR2Y1	-5.68	9	-1.7	0.0444	1087	0.67	0.956	15305	1.02
TXNRD1	-8.04	18	-1.7	0.0445	1088	0.67	0.956	15304	1.02
CLEC1A	-8.04	18	-1.7	0.0445	1089	0.67	0.955	15303	1.02
CHD8	-8.03	18	-1.7	0.0445	1090	0.67	0.955	15302	1.02
PRAC	-6.56	12	-1.7	0.0446	1091	0.67	0.955	15301	1.02
PEX26	-8.03	18	-1.7	0.0447	1092	0.67	0.955	15300	1.02
SLC14A2	-8.03	18	-1.7	0.0447	1093	0.67	0.955	15299	1.02
RXRB	-8.02	18	-1.7	0.0447	1094	0.67	0.955	15298	1.02
FUT6	-4.63	6	-1.7	0.0448	1095	0.67	0.955	15297	1.02
EVA1C	-8.02	18	-1.7	0.0448	1096	0.67	0.955	15296	1.02
CRY1	-8.01	18	-1.7	0.0449	1097	0.671	0.955	15295	1.02
WNT16	-8.01	18	-1.7	0.0449	1098	0.67	0.955	15294	1.02
RGS14	-8.01	18	-1.7	0.0449	1099	0.67	0.955	15293	1.02
PHC3	-8.01	18	-1.7	0.045	1100	0.671	0.955	15292	1.02
CELF4	-8	18	-1.69	0.0451	1101	0.672	0.955	15291	1.02
NR1D1	-8	18	-1.69	0.0451	1102	0.671	0.955	15290	1.02
ZNF575	-7.99	18	-1.69	0.0453	1103	0.673	0.955	15289	1.02
C19orf81	-7.99	18	-1.69	0.0453	1104	0.673	0.955	15288	1.02
PRSS37	-7.98	18	-1.69	0.0455	1105	0.674	0.955	15287	1.02
GNAL	-7.98	18	-1.69	0.0455	1106	0.675	0.954	15286	1.02
C19orf48	-6.51	12	-1.69	0.0456	1107	0.675	0.954	15285	1.02
LACTB	-7.52	16	-1.69	0.0456	1108	0.675	0.954	15284	1.02
KDM1A	-7.97	18	-1.69	0.0456	1109	0.674	0.954	15283	1.02
ZNF80	-5.64	9	-1.69	0.0457	1110	0.674	0.954	15282	1.02
AGPAT4	-7.97	18	-1.69	0.0457	1111	0.674	0.954	15281	1.02
SREBF2	-7.97	18	-1.69	0.0458	1112	0.675	0.954	15280	1.02
JUNB	-7.02	14	-1.69	0.0458	1113	0.675	0.954	15279	1.02
AURKA	-5.31	8	-1.69	0.0458	1114	0.674	0.954	15278	1.02
TRIM58	-7.96	18	-1.69	0.0459	1115	0.674	0.954	15277	1.02
GALC	-7.96	18	-1.69	0.0459	1116	0.674	0.954	15276	1.02
RPUSD3	-7.96	18	-1.69	0.0459	1117	0.673	0.954	15275	1.02
FTSJ2	-7.96	18	-1.69	0.046	1118	0.674	0.954	15274	1.02
BCDIN3D	-7.95	18	-1.69	0.046	1119	0.674	0.954	15273	1.02
SLC25A3	-7.95	18	-1.68	0.046	1120	0.673	0.954	15272	1.02
EID2	-6.49	12	-1.68	0.046	1121	0.673	0.954	15271	1.02
SLC2A13	-7.95	18	-1.68	0.0461	1122	0.674	0.954	15270	1.02
MNS1	-4.59	6	-1.68	0.0461	1123	0.673	0.954	15269	1.02
HCRTR1	-7.95	18	-1.68	0.0462	1124	0.673	0.954	15268	1.02
EARS2	-7.25	15	-1.68	0.0462	1125	0.673	0.954	15267	1.02
CASD1	-7.94	18	-1.68	0.0462	1126	0.673	0.954	15266	1.02
CPPED1	-7.94	18	-1.68	0.0463	1127	0.673	0.954	15265	1.02
TFPI	-5.61	9	-1.68	0.0463	1128	0.673	0.954	15264	1.02
CDKN1B	-6.48	12	-1.68	0.0464	1129	0.673	0.954	15263	1.02
IFT81	-6.48	12	-1.68	0.0464	1130	0.674	0.954	15262	1.02
MITF	-7.7	17	-1.68	0.0465	1131	0.674	0.954	15261	1.02
KCNC2	-7.93	18	-1.68	0.0465	1132	0.673	0.953	15260	1.02
TRH	-7.93	18	-1.68	0.0465	1133	0.673	0.953	15259	1.02
CYB561D2	-7.91	18	-1.68	0.0468	1134	0.676	0.953	15258	1.02
KIAA1551	-7.21	15	-1.67	0.047	1135	0.679	0.953	15257	1.02
ATXN3L	-4.56	6	-1.67	0.047	1136	0.678	0.953	15256	1.02
PHLDA1	-6.45	12	-1.67	0.047	1137	0.678	0.953	15255	1.02
PVRL1	-7.89	18	-1.67	0.0471	1138	0.679	0.953	15254	1.02
ATP6V0E1	-4.56	6	-1.67	0.0471	1139	0.679	0.953	15253	1.02
BANP	-7.67	17	-1.67	0.0472	1140	0.678	0.953	15252	1.02
IFNW1	-4.55	6	-1.67	0.0473	1141	0.679	0.953	15251	1.02
CNOT4	-7.89	18	-1.67	0.0473	1142	0.678	0.953	15250	1.02
SLC12A2	-7.88	18	-1.67	0.0474	1143	0.679	0.953	15249	1.02
SGCZ	-7.19	15	-1.67	0.0474	1144	0.679	0.953	15248	1.02
OR51I1	-6.43	12	-1.67	0.0474	1145	0.678	0.953	15247	1.02
PRSS21	-7.88	18	-1.67	0.0474	1146	0.678	0.953	15246	1.02
AVEN	-7.88	18	-1.67	0.0474	1147	0.678	0.953	15245	1.02
AGAP1	-7.87	18	-1.67	0.0476	1148	0.679	0.952	15244	1.02
PIN4	-5.56	9	-1.67	0.0477	1149	0.68	0.952	15243	1.02
MRPS22	-7.86	18	-1.67	0.0477	1150	0.68	0.952	15242	1.02
TNRC6C	-7.86	18	-1.67	0.0477	1151	0.68	0.952	15241	1.02
SLC15A3	-7.64	17	-1.67	0.0478	1152	0.68	0.952	15240	1.02
LRRC20	-7.86	18	-1.67	0.0478	1153	0.679	0.952	15239	1.02
VPS41	-7.86	18	-1.67	0.0478	1154	0.679	0.952	15238	1.02
FAM219B	-7.86	18	-1.67	0.0478	1155	0.679	0.952	15237	1.02
HSD17B14	-7.85	18	-1.67	0.0479	1156	0.68	0.952	15236	1.02
ABL2	-7.85	18	-1.67	0.048	1157	0.679	0.952	15235	1.02
LRRC10	-7.85	18	-1.66	0.048	1158	0.679	0.952	15234	1.02
WDR78	-7.63	17	-1.66	0.048	1159	0.679	0.952	15233	1.02
HEBP2	-7.85	18	-1.66	0.048	1160	0.679	0.952	15232	1.02
CNDP1	-7.84	18	-1.66	0.0481	1161	0.679	0.952	15231	1.02
SLC35G1	-7.84	18	-1.66	0.0481	1162	0.679	0.952	15230	1.02
ADAM19	-7.84	18	-1.66	0.0481	1163	0.678	0.952	15229	1.02
KRTAP26-1	-6.4	12	-1.66	0.0481	1164	0.678	0.952	15228	1.02
SRGAP1	-7.84	18	-1.66	0.0482	1165	0.679	0.952	15227	1.02
DDO	-7.61	17	-1.66	0.0483	1166	0.679	0.952	15226	1.02
TMEM9	-7.83	18	-1.66	0.0483	1167	0.679	0.952	15225	1.02
GABRA2	-7.83	18	-1.66	0.0483	1168	0.678	0.952	15224	1.02
DEGS1	-7.15	15	-1.66	0.0484	1169	0.678	0.952	15223	1.02
TANGO6	-7.83	18	-1.66	0.0484	1170	0.678	0.952	15222	1.02
SP5	-7.83	18	-1.66	0.0484	1171	0.678	0.952	15221	1.02
EIF3F	-6.39	12	-1.66	0.0485	1172	0.679	0.951	15220	1.02
HMGCS2	-7.82	18	-1.66	0.0486	1173	0.679	0.951	15219	1.02
SLC24A4	-7.82	18	-1.66	0.0486	1174	0.678	0.951	15218	1.02
EPS8	-7.82	18	-1.66	0.0486	1175	0.678	0.951	15217	1.02
C10orf35	-7.13	15	-1.66	0.0486	1176	0.678	0.951	15216	1.02
TRNT1	-6.38	12	-1.66	0.0487	1177	0.679	0.951	15215	1.02
SSR2	-7.81	18	-1.66	0.0487	1178	0.678	0.951	15214	1.02
LY6G6F	-7.81	18	-1.66	0.0488	1179	0.679	0.951	15213	1.02
PDK4	-7.8	18	-1.66	0.0489	1180	0.68	0.951	15212	1.02
GOLGB1	-7.79	18	-1.65	0.049	1181	0.681	0.951	15211	1.02
CTBS	-5.51	9	-1.65	0.0491	1182	0.681	0.951	15210	1.02
TMPRSS12	-7.79	18	-1.65	0.0491	1183	0.68	0.951	15209	1.02
NKAIN1	-6.36	12	-1.65	0.0491	1184	0.68	0.951	15208	1.02
FBN2	-7.77	18	-1.65	0.0495	1185	0.685	0.951	15207	1.02
TRIM71	-7.77	18	-1.65	0.0495	1186	0.685	0.95	15206	1.02
FH	-7.77	18	-1.65	0.0495	1187	0.684	0.95	15205	1.02
TGFBR3L	-7.77	18	-1.65	0.0496	1188	0.684	0.95	15204	1.02
FAM47B	-7.08	15	-1.65	0.0498	1189	0.686	0.95	15203	1.02
TRIM5	-6.33	12	-1.65	0.0498	1190	0.686	0.95	15202	1.02
TTC36	-7.75	18	-1.64	0.05	1191	0.688	0.95	15201	1.02
NUFIP2	-7.07	15	-1.64	0.05	1192	0.688	0.95	15200	1.02
CPS1	-7.74	18	-1.64	0.05	1193	0.688	0.95	15199	1.02
TXNRD3	-5.47	9	-1.64	0.0501	1194	0.687	0.95	15198	1.02
AP3B1	-7.07	15	-1.64	0.0501	1195	0.687	0.95	15197	1.02
NKAIN2	-6.32	12	-1.64	0.0501	1196	0.687	0.95	15196	1.02
CCDC173	-7.06	15	-1.64	0.0502	1197	0.688	0.95	15195	1.02
TAS2R60	-6.31	12	-1.64	0.0503	1198	0.688	0.95	15194	1.02
GALE	-7.73	18	-1.64	0.0503	1199	0.688	0.95	15193	1.02
CRIM1	-7.73	18	-1.64	0.0504	1200	0.688	0.95	15192	1.02
SFMBT1	-7.72	18	-1.64	0.0505	1201	0.689	0.95	15191	1.02
PCCB	-7.71	18	-1.64	0.0506	1202	0.691	0.949	15190	1.02
CTTNBP2NL	-6.3	12	-1.64	0.0507	1203	0.69	0.949	15189	1.02
DPPA4	-7.04	15	-1.64	0.0507	1204	0.69	0.949	15188	1.02
GID4	-7.71	18	-1.64	0.0507	1205	0.689	0.949	15187	1.02
FBXO24	-7.71	18	-1.64	0.0507	1206	0.69	0.949	15186	1.02
RHAG	-7.71	18	-1.64	0.0508	1207	0.689	0.949	15185	1.02
REL	-7.7	18	-1.64	0.051	1208	0.692	0.949	15184	1.02
ODF4	-5.44	9	-1.64	0.051	1209	0.691	0.949	15183	1.02
GPAM	-7.7	18	-1.64	0.051	1210	0.691	0.949	15182	1.02
ACTL8	-7.69	18	-1.63	0.0512	1211	0.693	0.949	15181	1.02
GRIK3	-7.68	18	-1.63	0.0514	1212	0.695	0.949	15180	1.02
ISL1	-7.67	18	-1.63	0.0514	1213	0.695	0.949	15179	1.02
RNF7	-4.43	6	-1.63	0.0514	1214	0.695	0.949	15178	1.02
TFCP2	-7.67	18	-1.63	0.0515	1215	0.694	0.949	15177	1.02
TKTL1	-7.66	18	-1.63	0.0517	1216	0.696	0.948	15176	1.02
TACC2	-7.66	18	-1.63	0.0518	1217	0.698	0.948	15175	1.02
HIC1	-7.66	18	-1.63	0.0518	1218	0.697	0.948	15174	1.02
HPS3	-7.65	18	-1.63	0.0518	1219	0.697	0.948	15173	1.02
ZNF318	-7.65	18	-1.63	0.0519	1220	0.697	0.948	15172	1.02
ANKLE1	-7.65	18	-1.63	0.0519	1221	0.697	0.948	15171	1.02
DDX46	-6.98	15	-1.63	0.0519	1222	0.697	0.948	15170	1.02
GSAP	-7.65	18	-1.63	0.052	1223	0.697	0.948	15169	1.02
ATG14	-7.64	18	-1.62	0.0521	1224	0.698	0.948	15168	1.02
SAYSD1	-7.64	18	-1.62	0.0521	1225	0.697	0.948	15167	1.02
CEP78	-7.64	18	-1.62	0.0521	1226	0.697	0.948	15166	1.02
ASB3	-7.64	18	-1.62	0.0522	1227	0.697	0.948	15165	1.02
RET	-7.64	18	-1.62	0.0522	1228	0.697	0.948	15164	1.02
PIGV	-6.97	15	-1.62	0.0523	1229	0.697	0.948	15163	1.02
BSN	-7.63	18	-1.62	0.0523	1230	0.697	0.948	15162	1.02
FAM216B	-5.4	9	-1.62	0.0523	1231	0.697	0.948	15161	1.02
LacZ	-30.15	281	-1.62	0.0523	1232	0.696	0.948	15160	1.02
SQLE	-7.63	18	-1.62	0.0524	1233	0.697	0.948	15159	1.02
GPRC5B	-7.63	18	-1.62	0.0524	1234	0.696	0.948	15158	1.02
FARSB	-7.41	17	-1.62	0.0524	1235	0.696	0.948	15157	1.02
ABCA2	-7.62	18	-1.62	0.0525	1236	0.696	0.947	15156	1.02
CLRN1	-6.96	15	-1.62	0.0525	1237	0.696	0.947	15155	1.02
RAB27B	-4.4	6	-1.62	0.0525	1238	0.696	0.947	15154	1.02
LDLRAD2	-7.62	18	-1.62	0.0526	1239	0.696	0.947	15153	1.02
NOTCH4	-7.4	17	-1.62	0.0527	1240	0.697	0.947	15152	1.02
HSPBAP1	-7.61	18	-1.62	0.0527	1241	0.696	0.947	15151	1.02
SLC2A4	-7.61	18	-1.62	0.0527	1242	0.696	0.947	15150	1.02
USP34	-7.61	18	-1.62	0.0527	1243	0.695	0.947	15149	1.02
SIAH3	-7.61	18	-1.62	0.0528	1244	0.696	0.947	15148	1.02
SCARA5	-7.61	18	-1.62	0.0528	1245	0.695	0.947	15147	1.02
TACR3	-7.61	18	-1.62	0.0528	1246	0.695	0.947	15146	1.03
KLHL35	-7.6	18	-1.62	0.0529	1247	0.695	0.947	15145	1.03
POPDC3	-6.94	15	-1.62	0.053	1248	0.696	0.947	15144	1.03
GJA3	-6.92	15	-1.61	0.0533	1249	0.699	0.947	15143	1.02
FAM160B1	-7.58	18	-1.61	0.0534	1250	0.7	0.947	15142	1.02
BIRC2	-6.19	12	-1.61	0.0535	1251	0.7	0.947	15141	1.02
MAP1S	-7.58	18	-1.61	0.0535	1252	0.7	0.947	15140	1.02
ACTRT1	-6.92	15	-1.61	0.0535	1253	0.7	0.947	15139	1.02
SDR39U1	-7.58	18	-1.61	0.0535	1254	0.699	0.947	15138	1.02
MCL1	-7.36	17	-1.61	0.0536	1255	0.7	0.946	15137	1.02
ADAMTS4	-7.57	18	-1.61	0.0537	1256	0.701	0.946	15136	1.02
MAF	-6.9	15	-1.61	0.0539	1257	0.702	0.946	15135	1.02
IQGAP3	-7.55	18	-1.61	0.0539	1258	0.703	0.946	15134	1.02
ATXN7L2	-7.55	18	-1.61	0.054	1259	0.703	0.946	15133	1.02
BHMT	-7.55	18	-1.61	0.0541	1260	0.704	0.946	15132	1.02
EVPL	-7.55	18	-1.61	0.0541	1261	0.703	0.946	15131	1.02
GOLGA7	-6.89	15	-1.61	0.0541	1262	0.702	0.946	15130	1.02
SFN	-6.16	12	-1.61	0.0542	1263	0.704	0.946	15129	1.02
MAB21L2	-6.15	12	-1.6	0.0543	1264	0.704	0.946	15128	1.02
FAXC	-7.53	18	-1.6	0.0544	1265	0.705	0.946	15127	1.02
CHST11	-7.53	18	-1.6	0.0545	1266	0.705	0.946	15126	1.02
FHL2	-7.53	18	-1.6	0.0545	1267	0.705	0.946	15125	1.02
C6orf70	-7.53	18	-1.6	0.0545	1268	0.705	0.945	15124	1.02
REN	-7.52	18	-1.6	0.0546	1269	0.705	0.945	15123	1.02
RSBN1L	-7.52	18	-1.6	0.0547	1270	0.706	0.945	15122	1.02
ARHGEF28	-7.52	18	-1.6	0.0547	1271	0.705	0.945	15121	1.02
LYRM9	-6.14	12	-1.6	0.0547	1272	0.705	0.945	15120	1.02
DSG2	-7.49	18	-1.6	0.0552	1273	0.711	0.945	15119	1.02
MYBL1	-6.84	15	-1.6	0.0552	1274	0.71	0.945	15118	1.02
PRCC	-7.49	18	-1.6	0.0552	1275	0.71	0.945	15117	1.02
KRI1	-6.84	15	-1.6	0.0553	1276	0.71	0.945	15116	1.02
SETD1B	-7.48	18	-1.59	0.0554	1277	0.711	0.945	15115	1.02
UBXN6	-7.48	18	-1.59	0.0555	1278	0.712	0.945	15114	1.02
BEX5	-5.29	9	-1.59	0.0555	1279	0.711	0.945	15113	1.02
MYH8	-7.48	18	-1.59	0.0555	1280	0.711	0.944	15112	1.02
ZFP37	-7.48	18	-1.59	0.0556	1281	0.711	0.944	15111	1.02
TMCO2	-5.29	9	-1.59	0.0556	1282	0.71	0.944	15110	1.02
PZP	-7.48	18	-1.59	0.0556	1283	0.71	0.944	15109	1.02
DPM2	-6.1	12	-1.59	0.0556	1284	0.71	0.944	15108	1.02
HPD	-7.47	18	-1.59	0.0557	1285	0.71	0.944	15107	1.02
MYF6	-7.46	18	-1.59	0.0558	1286	0.712	0.944	15106	1.02
IL18RAP	-7.46	18	-1.59	0.0559	1287	0.712	0.944	15105	1.02
ZFP92	-6.8	15	-1.59	0.0561	1288	0.714	0.944	15104	1.02
GPRC5C	-7.45	18	-1.59	0.0562	1289	0.714	0.944	15103	1.02
OR3A1	-6.8	15	-1.59	0.0562	1290	0.714	0.944	15102	1.02
KIAA1737	-7.45	18	-1.59	0.0562	1291	0.714	0.944	15101	1.02
CCDC176	-6.08	12	-1.59	0.0563	1292	0.714	0.944	15100	1.02
ZNF500	-7.44	18	-1.59	0.0564	1293	0.715	0.944	15099	1.02
RYR3	-7.44	18	-1.59	0.0564	1294	0.715	0.944	15098	1.02
PCDH9	-7.43	18	-1.58	0.0565	1295	0.715	0.944	15097	1.02
C12orf65	-4.29	6	-1.58	0.0565	1296	0.715	0.943	15096	1.02
TNNC1	-6.78	15	-1.58	0.0566	1297	0.715	0.943	15095	1.02
ANKRD27	-7.43	18	-1.58	0.0566	1298	0.715	0.943	15094	1.02
KLHDC7B	-6.78	15	-1.58	0.0566	1299	0.715	0.943	15093	1.02
KPTN	-7.43	18	-1.58	0.0567	1300	0.714	0.943	15092	1.02
ZRANB2	-7.42	18	-1.58	0.0568	1301	0.715	0.943	15091	1.02
AP2B1	-7.42	18	-1.58	0.0568	1302	0.715	0.943	15090	1.02
DST	-7.42	18	-1.58	0.0569	1303	0.715	0.943	15089	1.02
IQCB1	-6.77	15	-1.58	0.0569	1304	0.715	0.943	15088	1.02
MMP8	-7.42	18	-1.58	0.0569	1305	0.715	0.943	15087	1.02
KRT71	-7.41	18	-1.58	0.0569	1306	0.714	0.943	15086	1.02
LARP4B	-7.4	18	-1.58	0.0572	1307	0.717	0.943	15085	1.02
EEF2	-6.75	15	-1.58	0.0573	1308	0.718	0.943	15084	1.02
MRPS31	-4.27	6	-1.58	0.0573	1309	0.717	0.943	15083	1.02
SSTR4	-6.75	15	-1.58	0.0574	1310	0.718	0.943	15082	1.02
ZBTB44	-6.03	12	-1.58	0.0574	1311	0.718	0.943	15081	1.02
THBS4	-7.39	18	-1.58	0.0575	1312	0.718	0.943	15080	1.02
OR6B1	-7.39	18	-1.58	0.0575	1313	0.718	0.943	15079	1.02
NENF	-6.74	15	-1.58	0.0576	1314	0.718	0.942	15078	1.02
CHMP4B	-4.26	6	-1.58	0.0576	1315	0.718	0.942	15077	1.02
VWA5B2	-7.38	18	-1.57	0.0577	1316	0.719	0.942	15076	1.02
PLAC9	-4.25	6	-1.57	0.058	1317	0.722	0.942	15075	1.02
TSPYL2	-7.36	18	-1.57	0.0581	1318	0.722	0.942	15074	1.02
FBXO44	-7.36	18	-1.57	0.0581	1319	0.722	0.942	15073	1.02
RBM4	-7.36	18	-1.57	0.0582	1320	0.723	0.942	15072	1.02
ST7L	-7.36	18	-1.57	0.0582	1321	0.723	0.942	15071	1.02
TMEM74	-6	12	-1.57	0.0583	1322	0.722	0.942	15070	1.02
SH2D5	-7.35	18	-1.57	0.0583	1323	0.722	0.942	15069	1.02
SLFN12	-5.2	9	-1.57	0.0583	1324	0.722	0.942	15068	1.02
BCL2L2-PABPN1	-6.71	15	-1.57	0.0584	1325	0.722	0.942	15067	1.02
ECE2	-7.35	18	-1.57	0.0584	1326	0.722	0.942	15066	1.02
ACRC	-7.34	18	-1.57	0.0585	1327	0.723	0.941	15065	1.02
TMEM189	-7.34	18	-1.57	0.0585	1328	0.723	0.941	15064	1.02
NOVA2	-7.34	18	-1.57	0.0586	1329	0.723	0.941	15063	1.02
PIAS1	-7.34	18	-1.57	0.0587	1330	0.723	0.941	15062	1.02
CIDEA	-7.33	18	-1.57	0.0587	1331	0.723	0.941	15061	1.02
KIAA1614	-7.33	18	-1.56	0.0589	1332	0.724	0.941	15060	1.02
LGALS9	-4.23	6	-1.56	0.0589	1333	0.724	0.941	15059	1.02
ALX1	-7.33	18	-1.56	0.0589	1334	0.724	0.941	15058	1.02
ANKFY1	-7.32	18	-1.56	0.0589	1335	0.724	0.941	15057	1.02
ZNF821	-7.32	18	-1.56	0.059	1336	0.724	0.941	15056	1.02
OR7D2	-5.98	12	-1.56	0.059	1337	0.723	0.941	15055	1.02
OPN1SW	-7.32	18	-1.56	0.059	1338	0.723	0.941	15054	1.02
CDKL1	-7.32	18	-1.56	0.059	1339	0.723	0.941	15053	1.02
ADH4	-6.68	15	-1.56	0.0592	1340	0.724	0.941	15052	1.02
CAMLG	-7.31	18	-1.56	0.0592	1341	0.723	0.941	15051	1.02
CLP1	-7.1	17	-1.56	0.0592	1342	0.723	0.941	15050	1.02
STAMBP	-7.1	17	-1.56	0.0594	1343	0.725	0.941	15049	1.02
PPP1R37	-7.3	18	-1.56	0.0594	1344	0.724	0.941	15048	1.02
AHSA1	-7.3	18	-1.56	0.0594	1345	0.724	0.941	15047	1.02
TIGIT	-7.3	18	-1.56	0.0594	1346	0.724	0.941	15046	1.02
EP400	-7.3	18	-1.56	0.0595	1347	0.723	0.941	15045	1.02
LRRC24	-7.3	18	-1.56	0.0595	1348	0.724	0.94	15044	1.02
GPR155	-7.3	18	-1.56	0.0595	1349	0.724	0.94	15043	1.02
RASL12	-7.29	18	-1.56	0.0597	1350	0.724	0.94	15042	1.02
ACMSD	-7.29	18	-1.56	0.0597	1351	0.724	0.94	15041	1.02
GTF3C4	-7.29	18	-1.56	0.0597	1352	0.723	0.94	15040	1.02
ATP6V0A2	-7.29	18	-1.56	0.0597	1353	0.723	0.94	15039	1.02
CD1E	-7.29	18	-1.56	0.0598	1354	0.724	0.94	15038	1.02
KBTBD8	-7.29	18	-1.56	0.0598	1355	0.723	0.94	15037	1.02
PTPRC	-7.28	18	-1.56	0.0598	1356	0.723	0.94	15036	1.02
NSMF	-7.28	18	-1.55	0.06	1357	0.725	0.94	15035	1.02
LUZP1	-7.28	18	-1.55	0.06	1358	0.724	0.94	15034	1.02
TEX15	-6.64	15	-1.55	0.06	1359	0.724	0.94	15033	1.02
BCORL1	-7.27	18	-1.55	0.0601	1360	0.724	0.94	15032	1.02
SYNE1	-7.27	18	-1.55	0.0601	1361	0.724	0.94	15031	1.02
SMAP2	-7.27	18	-1.55	0.0601	1362	0.724	0.94	15030	1.02
HDAC8	-7.27	18	-1.55	0.0602	1363	0.724	0.94	15029	1.02
LRRC72	-7.26	18	-1.55	0.0603	1364	0.724	0.94	15028	1.02
TRPS1	-7.26	18	-1.55	0.0603	1365	0.724	0.94	15027	1.02
C11orf88	-5.93	12	-1.55	0.0604	1366	0.725	0.94	15026	1.02
KDELR3	-7.26	18	-1.55	0.0604	1367	0.725	0.94	15025	1.02
TFE3	-7.26	18	-1.55	0.0605	1368	0.725	0.94	15024	1.02
SFPQ	-7.05	17	-1.55	0.0606	1369	0.726	0.939	15023	1.02
C5orf15	-6.62	15	-1.55	0.0606	1370	0.725	0.939	15022	1.02
DHX34	-7.25	18	-1.55	0.0607	1371	0.725	0.939	15021	1.03
ACTA2	-7.25	18	-1.55	0.0607	1372	0.725	0.939	15020	1.03
FAM163B	-7.24	18	-1.55	0.0608	1373	0.726	0.939	15019	1.02
ZDHHC11	-4.18	6	-1.55	0.0609	1374	0.726	0.939	15018	1.02
PHF20L1	-7.24	18	-1.55	0.0609	1375	0.726	0.939	15017	1.03
UST	-7.24	18	-1.55	0.0609	1376	0.725	0.939	15016	1.03
PEG10	-7.23	18	-1.55	0.0611	1377	0.727	0.939	15015	1.02
ZNF558	-4.17	6	-1.55	0.0611	1378	0.727	0.939	15014	1.02
DMRTA2	-7.23	18	-1.55	0.0611	1379	0.727	0.939	15013	1.03
PDZRN3	-7.23	18	-1.55	0.0611	1380	0.726	0.939	15012	1.03
CCNB1	-6.81	16	-1.55	0.0612	1381	0.726	0.939	15011	1.03
FBXL18	-7.22	18	-1.54	0.0613	1382	0.727	0.939	15010	1.03
EFNB2	-7.22	18	-1.54	0.0613	1383	0.727	0.939	15009	1.03
SCG5	-5.1	9	-1.54	0.0614	1384	0.727	0.939	15008	1.03
BCAS3	-7.22	18	-1.54	0.0614	1385	0.727	0.939	15007	1.03
C4orf40	-5.1	9	-1.54	0.0615	1386	0.727	0.939	15006	1.03
ATP11A	-7.21	18	-1.54	0.0616	1387	0.727	0.938	15005	1.03
MAPK7	-7.2	18	-1.54	0.0617	1388	0.728	0.938	15004	1.03
HELB	-7.2	18	-1.54	0.0618	1389	0.729	0.938	15003	1.03
HLA-DMA	-7.2	18	-1.54	0.0619	1390	0.729	0.938	15002	1.03
BATF3	-4.15	6	-1.54	0.0619	1391	0.73	0.938	15001	1.02
C15orf26	-7.19	18	-1.54	0.0619	1392	0.729	0.938	15000	1.03
FMN2	-7.19	18	-1.54	0.062	1393	0.729	0.938	14999	1.03
TAZ	-7.19	18	-1.54	0.062	1394	0.73	0.938	14998	1.03
VAT1L	-7.19	18	-1.54	0.0621	1395	0.73	0.938	14997	1.03
MMGT1	-6.56	15	-1.54	0.0621	1396	0.729	0.938	14996	1.03
AKAP9	-7.19	18	-1.54	0.0621	1397	0.729	0.938	14995	1.03
MOSPD2	-7.18	18	-1.54	0.0621	1398	0.729	0.938	14994	1.03
WAC	-7.18	18	-1.54	0.0622	1399	0.729	0.938	14993	1.03
SRSF2	-6.77	16	-1.54	0.0623	1400	0.73	0.938	14992	1.03
DDX17	-6.77	16	-1.54	0.0623	1401	0.729	0.938	14991	1.03
AUP1	-7.18	18	-1.54	0.0624	1402	0.729	0.938	14990	1.03
TXNRD3NB	-5.86	12	-1.53	0.0624	1403	0.729	0.938	14989	1.03
SPOCK1	-7.17	18	-1.53	0.0625	1404	0.729	0.938	14988	1.03
JSRP1	-7.17	18	-1.53	0.0625	1405	0.729	0.938	14987	1.03
BPIFB3	-7.17	18	-1.53	0.0625	1406	0.728	0.938	14986	1.03
TMPPE	-6.55	15	-1.53	0.0625	1407	0.728	0.938	14985	1.03
SEMA3E	-7.17	18	-1.53	0.0626	1408	0.729	0.937	14984	1.03
NGRN	-6.32	14	-1.53	0.0627	1409	0.729	0.937	14983	1.03
RPH3A	-7.16	18	-1.53	0.0628	1410	0.73	0.937	14982	1.03
GPR34	-4.13	6	-1.53	0.0628	1411	0.729	0.937	14981	1.03
COPG1	-6.75	16	-1.53	0.0628	1412	0.729	0.937	14980	1.03
OR2H1	-4.13	6	-1.53	0.0628	1413	0.729	0.937	14979	1.03
TPBG	-7.15	18	-1.53	0.0629	1414	0.729	0.937	14978	1.03
SLC7A2	-7.15	18	-1.53	0.0629	1415	0.729	0.937	14977	1.03
PLEKHM2	-7.15	18	-1.53	0.063	1416	0.729	0.937	14976	1.03
COL4A6	-7.15	18	-1.53	0.063	1417	0.729	0.937	14975	1.03
EIF3M	-7.15	18	-1.53	0.0631	1418	0.729	0.937	14974	1.03
ANKRD24	-7.14	18	-1.53	0.0631	1419	0.729	0.937	14973	1.03
LRRC49	-7.14	18	-1.53	0.0633	1420	0.73	0.937	14972	1.03
OXNAD1	-7.13	18	-1.53	0.0635	1421	0.732	0.937	14971	1.03
ZNF830	-6.92	17	-1.53	0.0636	1422	0.733	0.936	14970	1.03
DNAJC5B	-5.04	9	-1.53	0.0636	1423	0.733	0.936	14969	1.03
TSPYL1	-5.82	12	-1.52	0.0636	1424	0.732	0.936	14968	1.03
CCSAP	-7.12	18	-1.52	0.0636	1425	0.732	0.936	14967	1.03
PAEP	-7.11	18	-1.52	0.0638	1426	0.734	0.936	14966	1.03
CLRN3	-6.49	15	-1.52	0.064	1427	0.735	0.936	14965	1.03
MIB2	-7.11	18	-1.52	0.064	1428	0.735	0.936	14964	1.03
WDR91	-7.1	18	-1.52	0.0641	1429	0.735	0.936	14963	1.03
FAM83H	-7.1	18	-1.52	0.0641	1430	0.734	0.936	14962	1.03
TEAD3	-7.1	18	-1.52	0.0642	1431	0.735	0.936	14961	1.03
OR51E1	-6.48	15	-1.52	0.0642	1432	0.735	0.936	14960	1.03
LRRC46	-7.1	18	-1.52	0.0643	1433	0.735	0.936	14959	1.03
CLTC	-6.69	16	-1.52	0.0644	1434	0.736	0.936	14958	1.03
PPP1R3E	-7.09	18	-1.52	0.0644	1435	0.735	0.936	14957	1.03
CMBL	-7.09	18	-1.52	0.0645	1436	0.736	0.936	14956	1.03
C1orf195	-4.09	6	-1.52	0.0645	1437	0.736	0.935	14955	1.03
PDIA2	-7.08	18	-1.52	0.0646	1438	0.736	0.935	14954	1.03
TBR1	-7.08	18	-1.52	0.0647	1439	0.737	0.935	14953	1.03
MEI1	-7.08	18	-1.52	0.0647	1440	0.736	0.935	14952	1.03
VPS13C	-7.07	18	-1.52	0.0648	1441	0.737	0.935	14951	1.03
MMACHC	-7.07	18	-1.52	0.0648	1442	0.737	0.935	14950	1.03
43348	-7.07	18	-1.52	0.0648	1443	0.737	0.935	14949	1.03
FLVCR1	-7.07	18	-1.51	0.0649	1444	0.737	0.935	14948	1.03
DCAF17	-7.07	18	-1.51	0.0649	1445	0.737	0.935	14947	1.03
SNX11	-6.87	17	-1.51	0.065	1446	0.736	0.935	14946	1.03
SEC22A	-6.45	15	-1.51	0.065	1447	0.737	0.935	14945	1.03
NDUFS7	-6.66	16	-1.51	0.0651	1448	0.736	0.935	14944	1.03
DNASE2B	-7.06	18	-1.51	0.0651	1449	0.736	0.935	14943	1.03
FAM221A	-7.06	18	-1.51	0.0651	1450	0.736	0.935	14942	1.03
ZFY	-5.77	12	-1.51	0.0651	1451	0.735	0.935	14941	1.03
FRMPD3	-7.06	18	-1.51	0.0652	1452	0.736	0.935	14940	1.03
CLK3	-7.06	18	-1.51	0.0652	1453	0.735	0.935	14939	1.03
IGSF6	-6.44	15	-1.51	0.0652	1454	0.735	0.935	14938	1.03
REEP5	-7.06	18	-1.51	0.0652	1455	0.734	0.935	14937	1.03
KIF1C	-7.06	18	-1.51	0.0652	1456	0.734	0.935	14936	1.03
HMHA1	-7.06	18	-1.51	0.0652	1457	0.734	0.935	14935	1.03
HDAC5	-7.06	18	-1.51	0.0652	1458	0.733	0.935	14934	1.03
ARHGDIA	-7.05	18	-1.51	0.0653	1459	0.733	0.935	14933	1.03
DDX4	-7.05	18	-1.51	0.0653	1460	0.733	0.935	14932	1.03
CDK4	-7.05	18	-1.51	0.0654	1461	0.733	0.935	14931	1.03
SLC22A15	-7.05	18	-1.51	0.0654	1462	0.733	0.935	14930	1.03
PIGB	-7.05	18	-1.51	0.0654	1463	0.733	0.935	14929	1.03
SPATA19	-7.05	18	-1.51	0.0654	1464	0.733	0.935	14928	1.03
FUT3	-4.07	6	-1.51	0.0655	1465	0.733	0.935	14927	1.03
LGALS3	-7.04	18	-1.51	0.0656	1466	0.733	0.934	14926	1.03
COX10	-5.75	12	-1.51	0.0656	1467	0.733	0.934	14925	1.03
FNDC8	-7.04	18	-1.51	0.0657	1468	0.734	0.934	14924	1.03
PARK7	-4.98	9	-1.51	0.0657	1469	0.733	0.934	14923	1.03
RUNDC3B	-7.04	18	-1.51	0.0657	1470	0.733	0.934	14922	1.03
PIK3C3	-7.03	18	-1.51	0.0658	1471	0.733	0.934	14921	1.03
GGT5	-7.03	18	-1.51	0.0658	1472	0.733	0.934	14920	1.03
ZAR1L	-6.42	15	-1.51	0.0659	1473	0.733	0.934	14919	1.03
FSCN1	-4.97	9	-1.51	0.0659	1474	0.733	0.934	14918	1.03
SMYD1	-7.03	18	-1.51	0.066	1475	0.733	0.934	14917	1.03
EBLN1	-5.73	12	-1.51	0.0661	1476	0.734	0.934	14916	1.03
HOXD9	-7.02	18	-1.51	0.0661	1477	0.734	0.934	14915	1.03
IFITM10	-7.02	18	-1.5	0.0662	1478	0.734	0.934	14914	1.03
BIRC3	-4.05	6	-1.5	0.0662	1479	0.734	0.934	14913	1.03
GOLM1	-6.4	15	-1.5	0.0663	1480	0.734	0.934	14912	1.03
NETO1	-7.01	18	-1.5	0.0663	1481	0.734	0.934	14911	1.03
ZNF174	-7.01	18	-1.5	0.0663	1482	0.734	0.934	14910	1.03
FAM13C	-7.01	18	-1.5	0.0665	1483	0.735	0.934	14909	1.03
CUL5	-7	18	-1.5	0.0665	1484	0.735	0.933	14908	1.03
C10orf129	-7	18	-1.5	0.0666	1485	0.735	0.933	14907	1.03
ACAD9	-6.99	18	-1.5	0.0668	1486	0.737	0.933	14906	1.03
MBD3L1	-4.94	9	-1.5	0.0668	1487	0.736	0.933	14905	1.03
INSM2	-5.71	12	-1.5	0.0668	1488	0.736	0.933	14904	1.03
CHRNA5	-6.16	14	-1.5	0.0669	1489	0.737	0.933	14903	1.03
APOL2	-6.99	18	-1.5	0.067	1490	0.737	0.933	14902	1.03
COPG2	-5.7	12	-1.5	0.0671	1491	0.738	0.933	14901	1.03
TTPAL	-6.37	15	-1.5	0.0671	1492	0.737	0.933	14900	1.03
KRT84	-6.98	18	-1.5	0.0671	1493	0.737	0.933	14899	1.03
RNF26	-5.7	12	-1.5	0.0672	1494	0.737	0.933	14898	1.03
MCF2	-6.97	18	-1.5	0.0673	1495	0.738	0.933	14897	1.03
BMP10	-6.96	18	-1.49	0.0676	1496	0.741	0.932	14896	1.03
SLC23A3	-6.96	18	-1.49	0.0677	1497	0.741	0.932	14895	1.03
COG8	-6.95	18	-1.49	0.0677	1498	0.741	0.932	14894	1.03
PLP2	-6.95	18	-1.49	0.0678	1499	0.741	0.932	14893	1.03
C6orf99	-6.95	18	-1.49	0.0678	1500	0.741	0.932	14892	1.03
C9orf3	-6.95	18	-1.49	0.0679	1501	0.742	0.932	14891	1.03
C3orf67	-6.95	18	-1.49	0.068	1502	0.742	0.932	14890	1.03
CDH26	-6.94	18	-1.49	0.068	1503	0.742	0.932	14889	1.03
THAP11	-6.94	18	-1.49	0.0682	1504	0.743	0.932	14888	1.03
SLC27A6	-6.93	18	-1.49	0.0682	1505	0.743	0.932	14887	1.03
MCM5	-6.74	17	-1.49	0.0683	1506	0.743	0.932	14886	1.03
TRAPPC6A	-6.93	18	-1.49	0.0683	1507	0.743	0.932	14885	1.03
DDX59	-6.54	16	-1.49	0.0683	1508	0.743	0.932	14884	1.03
BVES	-4	6	-1.49	0.0684	1509	0.743	0.932	14883	1.03
ZNF711	-6.93	18	-1.49	0.0685	1510	0.743	0.932	14882	1.03
RPRD1B	-6.92	18	-1.49	0.0685	1511	0.744	0.931	14881	1.03
HOXB5	-6.92	18	-1.49	0.0687	1512	0.744	0.931	14880	1.03
CCT6B	-6.92	18	-1.49	0.0687	1513	0.745	0.931	14879	1.03
PNMA5	-6.1	14	-1.48	0.0688	1514	0.745	0.931	14878	1.03
CACNG7	-6.91	18	-1.48	0.0689	1515	0.745	0.931	14877	1.03
GPBP1L1	-6.91	18	-1.48	0.0689	1516	0.745	0.931	14876	1.03
SSBP2	-6.91	18	-1.48	0.0689	1517	0.745	0.931	14875	1.03
SVIL	-6.91	18	-1.48	0.0689	1518	0.744	0.931	14874	1.03
MRO	-5.64	12	-1.48	0.069	1519	0.744	0.931	14873	1.03
TJP2	-6.91	18	-1.48	0.069	1520	0.744	0.931	14872	1.03
GPR62	-6.91	18	-1.48	0.069	1521	0.743	0.931	14871	1.03
BORA	-6.9	18	-1.48	0.0691	1522	0.744	0.931	14870	1.03
SH2B2	-6.9	18	-1.48	0.0692	1523	0.744	0.931	14869	1.03
DLL1	-6.9	18	-1.48	0.0692	1524	0.745	0.931	14868	1.03
PBX1	-6.9	18	-1.48	0.0693	1525	0.744	0.931	14867	1.03
FGL2	-6.89	18	-1.48	0.0693	1526	0.745	0.931	14866	1.03
NUP153	-6.89	18	-1.48	0.0695	1527	0.746	0.931	14865	1.03
ASB13	-6.89	18	-1.48	0.0695	1528	0.745	0.931	14864	1.03
GPR139	-6.88	18	-1.48	0.0695	1529	0.745	0.93	14863	1.03
C17orf70	-6.88	18	-1.48	0.0696	1530	0.745	0.93	14862	1.03
SYN1	-6.88	18	-1.48	0.0696	1531	0.745	0.93	14861	1.03
NWD1	-6.88	18	-1.48	0.0697	1532	0.745	0.93	14860	1.03
HRH2	-6.87	18	-1.48	0.0698	1533	0.746	0.93	14859	1.03
KRT23	-6.87	18	-1.48	0.0699	1534	0.747	0.93	14858	1.03
LDB2	-6.87	18	-1.48	0.0699	1535	0.747	0.93	14857	1.03
THAP2	-5.61	12	-1.48	0.0699	1536	0.746	0.93	14856	1.03
NAGLU	-6.87	18	-1.48	0.0699	1537	0.746	0.93	14855	1.03
FAM126A	-6.27	15	-1.48	0.07	1538	0.746	0.93	14854	1.03
SECISBP2L	-6.67	17	-1.48	0.07	1539	0.745	0.93	14853	1.03
SLC22A31	-6.87	18	-1.48	0.07	1540	0.745	0.93	14852	1.03
CHD5	-6.87	18	-1.48	0.07	1541	0.745	0.93	14851	1.03
ZNF26	-5.6	12	-1.48	0.0701	1542	0.745	0.93	14850	1.03
ELSPBP1	-6.86	18	-1.47	0.0702	1543	0.746	0.93	14849	1.03
ERCC6	-6.86	18	-1.47	0.0702	1544	0.746	0.93	14848	1.03
ACOT13	-6.26	15	-1.47	0.0703	1545	0.745	0.93	14847	1.03
YARS	-6.05	14	-1.47	0.0703	1546	0.745	0.93	14846	1.03
C19orf53	-6.26	15	-1.47	0.0704	1547	0.745	0.93	14845	1.03
C14orf93	-6.85	18	-1.47	0.0704	1548	0.745	0.93	14844	1.03
TMEM232	-3.96	6	-1.47	0.0704	1549	0.745	0.93	14843	1.03
SPIB	-6.85	18	-1.47	0.0705	1550	0.745	0.93	14842	1.03
GRXCR2	-6.85	18	-1.47	0.0705	1551	0.745	0.929	14841	1.03
SH3TC1	-6.84	18	-1.47	0.0706	1552	0.745	0.929	14840	1.03
OR8J3	-4.84	9	-1.47	0.0707	1553	0.746	0.929	14839	1.03
TOB1	-6.84	18	-1.47	0.0708	1554	0.747	0.929	14838	1.03
FABP1	-5.58	12	-1.47	0.0708	1555	0.746	0.929	14837	1.03
GBX1	-6.83	18	-1.47	0.0709	1556	0.746	0.929	14836	1.03
PROL1	-4.83	9	-1.47	0.0709	1557	0.746	0.929	14835	1.03
NFATC4	-6.83	18	-1.47	0.0709	1558	0.746	0.929	14834	1.03
UBN2	-6.83	18	-1.47	0.071	1559	0.746	0.929	14833	1.03
RARG	-6.83	18	-1.47	0.071	1560	0.746	0.929	14832	1.03
NAB1	-4.83	9	-1.47	0.071	1561	0.746	0.929	14831	1.03
GBP5	-6.83	18	-1.47	0.071	1562	0.745	0.929	14830	1.03
FAM214A	-6.83	18	-1.47	0.071	1563	0.745	0.929	14829	1.03
DNAJB7	-3.94	6	-1.47	0.0711	1564	0.745	0.929	14828	1.03
ZNF572	-5.57	12	-1.47	0.0711	1565	0.745	0.929	14827	1.03
CKM	-6.82	18	-1.47	0.0712	1566	0.745	0.929	14826	1.03
GANC	-6.82	18	-1.47	0.0713	1567	0.745	0.929	14825	1.03
OR51Q1	-6.22	15	-1.47	0.0713	1568	0.745	0.929	14824	1.03
ATP5A1	-5.08	10	-1.47	0.0714	1569	0.746	0.929	14823	1.03
UPF3B	-6.81	18	-1.46	0.0715	1570	0.747	0.928	14822	1.03
ALDH1A3	-6.81	18	-1.46	0.0716	1571	0.747	0.928	14821	1.03
ZC3H7A	-6.8	18	-1.46	0.0716	1572	0.747	0.928	14820	1.03
LIM2	-6.8	18	-1.46	0.0716	1573	0.746	0.928	14819	1.03
STAP2	-6.8	18	-1.46	0.0717	1574	0.747	0.928	14818	1.03
BECN1	-6.21	15	-1.46	0.0718	1575	0.747	0.928	14817	1.03
PLK2	-6.79	18	-1.46	0.0719	1576	0.747	0.928	14816	1.03
XKR4	-6.79	18	-1.46	0.072	1577	0.748	0.928	14815	1.03
TMEM179	-6.79	18	-1.46	0.072	1578	0.748	0.928	14814	1.03
C14orf37	-6.79	18	-1.46	0.0721	1579	0.748	0.928	14813	1.03
PTPN7	-6.78	18	-1.46	0.0721	1580	0.748	0.928	14812	1.03
ZCCHC17	-6.78	18	-1.46	0.0723	1581	0.749	0.928	14811	1.03
UNG	-6.78	18	-1.46	0.0723	1582	0.749	0.928	14810	1.03
PACSIN1	-6.78	18	-1.46	0.0723	1583	0.749	0.928	14809	1.03
HNRNPUL2	-6.78	18	-1.46	0.0724	1584	0.749	0.928	14808	1.03
SETX	-6.77	18	-1.46	0.0724	1585	0.749	0.928	14807	1.03
TGFB1	-6.77	18	-1.46	0.0725	1586	0.749	0.927	14806	1.03
GPR98	-6.76	18	-1.46	0.0727	1587	0.751	0.927	14805	1.03
RTFDC1	-6.57	17	-1.46	0.0727	1588	0.751	0.927	14804	1.03
FMO1	-6.76	18	-1.46	0.0728	1589	0.75	0.927	14803	1.03
SEC31A	-6.76	18	-1.45	0.0728	1590	0.751	0.927	14802	1.03
SH2D1A	-4.78	9	-1.45	0.0729	1591	0.751	0.927	14801	1.03
LAPTM4B	-6.17	15	-1.45	0.0729	1592	0.751	0.927	14800	1.03
PREP	-6.75	18	-1.45	0.0729	1593	0.75	0.927	14799	1.03
CD300LG	-6.75	18	-1.45	0.073	1594	0.751	0.927	14798	1.03
PLEKHD1	-6.56	17	-1.45	0.073	1595	0.751	0.927	14797	1.03
FRRS1L	-6.75	18	-1.45	0.073	1596	0.75	0.927	14796	1.03
OR10V1	-5.51	12	-1.45	0.0731	1597	0.75	0.927	14795	1.03
KIAA0408	-6.75	18	-1.45	0.0731	1598	0.749	0.927	14794	1.03
ZCCHC12	-6.75	18	-1.45	0.0732	1599	0.75	0.927	14793	1.03
SLC44A1	-6.74	18	-1.45	0.0732	1600	0.75	0.927	14792	1.03
ITIH4	-6.74	18	-1.45	0.0732	1601	0.75	0.927	14791	1.03
CECR2	-6.74	18	-1.45	0.0733	1602	0.75	0.927	14790	1.03
LYPD2	-6.74	18	-1.45	0.0733	1603	0.749	0.927	14789	1.03
IZUMO1	-6.74	18	-1.45	0.0733	1604	0.749	0.927	14788	1.03
EDC4	-6.74	18	-1.45	0.0733	1605	0.749	0.927	14787	1.03
FGF8	-6.74	18	-1.45	0.0734	1606	0.749	0.927	14786	1.03
GNAI1	-6.15	15	-1.45	0.0735	1607	0.749	0.927	14785	1.03
ZC3H3	-6.73	18	-1.45	0.0735	1608	0.749	0.927	14784	1.03
SNX13	-5.5	12	-1.45	0.0736	1609	0.749	0.926	14783	1.03
YIPF3	-6.73	18	-1.45	0.0736	1610	0.749	0.926	14782	1.03
L3MBTL2	-6.53	17	-1.45	0.0738	1611	0.751	0.926	14781	1.03
PMVK	-6.72	18	-1.45	0.0739	1612	0.751	0.926	14780	1.03
TMEM187	-5.48	12	-1.45	0.074	1613	0.752	0.926	14779	1.03
DMP1	-6.13	15	-1.45	0.074	1614	0.751	0.926	14778	1.03
KRT36	-6.71	18	-1.45	0.074	1615	0.751	0.926	14777	1.03
QDPR	-6.71	18	-1.45	0.0741	1616	0.751	0.926	14776	1.03
FAM98A	-6.71	18	-1.45	0.0742	1617	0.752	0.926	14775	1.03
MTMR9	-6.7	18	-1.44	0.0743	1618	0.753	0.926	14774	1.03
ZACN	-6.7	18	-1.44	0.0743	1619	0.753	0.926	14773	1.03
ADPRH	-6.7	18	-1.44	0.0744	1620	0.752	0.926	14772	1.03
WISP1	-6.7	18	-1.44	0.0744	1621	0.753	0.926	14771	1.03
NEO1	-6.7	18	-1.44	0.0745	1622	0.752	0.926	14770	1.03
OGN	-5.47	12	-1.44	0.0745	1623	0.752	0.926	14769	1.03
C9orf9	-6.11	15	-1.44	0.0745	1624	0.752	0.926	14768	1.03
LOH12CR1	-6.7	18	-1.44	0.0745	1625	0.751	0.925	14767	1.03
PGM2	-6.69	18	-1.44	0.0745	1626	0.751	0.925	14766	1.03
TRAPPC10	-6.69	18	-1.44	0.0746	1627	0.752	0.925	14765	1.03
PLA2G4C	-6.69	18	-1.44	0.0747	1628	0.753	0.925	14764	1.03
LEPREL4	-6.5	17	-1.44	0.0748	1629	0.752	0.925	14763	1.03
PCYOX1L	-6.68	18	-1.44	0.0748	1630	0.752	0.925	14762	1.03
CCL18	-4.73	9	-1.44	0.0749	1631	0.752	0.925	14761	1.03
C1QTNF1	-6.68	18	-1.44	0.0749	1632	0.752	0.925	14760	1.03
KCNE3	-6.1	15	-1.44	0.0749	1633	0.752	0.925	14759	1.03
IL12B	-6.49	17	-1.44	0.075	1634	0.752	0.925	14758	1.03
AXL	-6.68	18	-1.44	0.075	1635	0.752	0.925	14757	1.03
SH3GL1	-6.68	18	-1.44	0.075	1636	0.752	0.925	14756	1.03
CLCN7	-6.68	18	-1.44	0.075	1637	0.751	0.925	14755	1.03
CACNA1B	-6.68	18	-1.44	0.075	1638	0.751	0.925	14754	1.03
C3orf14	-5.45	12	-1.44	0.0751	1639	0.751	0.925	14753	1.03
FST	-6.67	18	-1.44	0.0751	1640	0.751	0.925	14752	1.03
HCST	-4.72	9	-1.44	0.0751	1641	0.751	0.925	14751	1.03
TRPM3	-6.67	18	-1.44	0.0752	1642	0.75	0.925	14750	1.03
DFNB59	-3.85	6	-1.44	0.0753	1643	0.751	0.925	14749	1.03
ABCA3	-6.67	18	-1.44	0.0753	1644	0.751	0.925	14748	1.03
UGT2A1	-4.71	9	-1.44	0.0754	1645	0.751	0.925	14747	1.03
KRTAP4-3	-3.85	6	-1.44	0.0754	1646	0.751	0.925	14746	1.03
C6orf10	-4.71	9	-1.44	0.0756	1647	0.752	0.924	14745	1.03
CALB1	-5.43	12	-1.44	0.0756	1648	0.752	0.924	14744	1.03
SNAI3	-6.65	18	-1.43	0.0758	1649	0.753	0.924	14743	1.03
SLC5A11	-6.65	18	-1.43	0.0758	1650	0.753	0.924	14742	1.03
WNT6	-6.65	18	-1.43	0.0759	1651	0.753	0.924	14741	1.03
CUEDC1	-6.65	18	-1.43	0.0759	1652	0.753	0.924	14740	1.03
SKA2	-5.86	14	-1.43	0.076	1653	0.754	0.924	14739	1.03
NFIB	-6.64	18	-1.43	0.076	1654	0.753	0.924	14738	1.03
ELMSAN1	-6.64	18	-1.43	0.076	1655	0.753	0.924	14737	1.03
CAMK2N2	-5.42	12	-1.43	0.076	1656	0.753	0.924	14736	1.03
SERPINB7	-6.64	18	-1.43	0.0761	1657	0.753	0.924	14735	1.03
CCDC146	-6.64	18	-1.43	0.0762	1658	0.753	0.924	14734	1.03
P2RX1	-6.63	18	-1.43	0.0762	1659	0.753	0.924	14733	1.03
PDGFRA	-6.63	18	-1.43	0.0763	1660	0.753	0.924	14732	1.03
KCNN3	-6.63	18	-1.43	0.0763	1661	0.753	0.924	14731	1.03
CHEK1	-6.05	15	-1.43	0.0764	1662	0.753	0.924	14730	1.03
GLRA2	-6.63	18	-1.43	0.0764	1663	0.753	0.924	14729	1.03
TWIST2	-6.62	18	-1.43	0.0765	1664	0.754	0.923	14728	1.03
DBT	-4.68	9	-1.43	0.0766	1665	0.754	0.923	14727	1.03
GPR18	-4.67	9	-1.43	0.0769	1666	0.756	0.923	14726	1.03
ZSWIM3	-6.61	18	-1.43	0.0769	1667	0.756	0.923	14725	1.03
SYDE1	-6.61	18	-1.43	0.077	1668	0.756	0.923	14724	1.03
PCSK4	-6.61	18	-1.43	0.077	1669	0.756	0.923	14723	1.03
IGF1	-6.61	18	-1.43	0.077	1670	0.756	0.923	14722	1.03
CXCR2	-4.67	9	-1.43	0.077	1671	0.756	0.923	14721	1.03
AKIRIN2	-4.92	10	-1.43	0.077	1672	0.755	0.923	14720	1.03
WDTC1	-6.6	18	-1.43	0.0771	1673	0.755	0.923	14719	1.03
P2RY14	-6.03	15	-1.42	0.0771	1674	0.755	0.923	14718	1.03
DSPP	-6.02	15	-1.42	0.0772	1675	0.755	0.923	14717	1.03
CFP	-6.6	18	-1.42	0.0772	1676	0.755	0.923	14716	1.03
TANK	-6.6	18	-1.42	0.0772	1677	0.755	0.923	14715	1.03
GREB1	-6.59	18	-1.42	0.0773	1678	0.755	0.923	14714	1.03
ATP1B1	-6.59	18	-1.42	0.0773	1679	0.755	0.923	14713	1.03
NUTM1	-6.59	18	-1.42	0.0774	1680	0.755	0.923	14712	1.03
ARMCX6	-3.8	6	-1.42	0.0774	1681	0.755	0.923	14711	1.03
ADAMTS14	-6.59	18	-1.42	0.0775	1682	0.755	0.923	14710	1.03
ELOVL7	-6.59	18	-1.42	0.0775	1683	0.755	0.922	14709	1.03
ARHGAP26	-6.59	18	-1.42	0.0775	1684	0.755	0.922	14708	1.03
DDHD1	-6.59	18	-1.42	0.0775	1685	0.754	0.922	14707	1.03
LPIN2	-6.58	18	-1.42	0.0776	1686	0.754	0.922	14706	1.03
EFHD1	-6.58	18	-1.42	0.0776	1687	0.754	0.922	14705	1.03
GARNL3	-6.58	18	-1.42	0.0776	1688	0.754	0.922	14704	1.03
MFAP3	-6.58	18	-1.42	0.0777	1689	0.754	0.922	14703	1.03
RESP18	-6.57	18	-1.42	0.078	1690	0.757	0.922	14702	1.03
FAM83D	-6.57	18	-1.42	0.078	1691	0.756	0.922	14701	1.03
TEX29	-6.57	18	-1.42	0.0781	1692	0.757	0.922	14700	1.03
RAB11FIP4	-6.56	18	-1.42	0.0782	1693	0.757	0.922	14699	1.03
OR10W1	-5.36	12	-1.42	0.0782	1694	0.757	0.922	14698	1.03
LUC7L3	-5.57	13	-1.42	0.0783	1695	0.757	0.922	14697	1.03
KAT8	-6.18	16	-1.42	0.0784	1696	0.758	0.922	14696	1.03
CACNA1S	-6.55	18	-1.42	0.0785	1697	0.758	0.922	14695	1.03
PIR	-6.55	18	-1.41	0.0785	1698	0.758	0.921	14694	1.03
TTC23L	-6.55	18	-1.41	0.0786	1699	0.758	0.921	14693	1.03
CDC42EP2	-5.98	15	-1.41	0.0786	1700	0.758	0.921	14692	1.03
TMEM19	-5.98	15	-1.41	0.0786	1701	0.757	0.921	14691	1.03
PDLIM5	-6.54	18	-1.41	0.0787	1702	0.758	0.921	14690	1.03
RAB5A	-4.63	9	-1.41	0.0787	1703	0.758	0.921	14689	1.03
USF2	-6.36	17	-1.41	0.0787	1704	0.757	0.921	14688	1.03
TBC1D10C	-6.54	18	-1.41	0.0787	1705	0.757	0.921	14687	1.03
CDC25A	-6.54	18	-1.41	0.0787	1706	0.757	0.921	14686	1.03
SGPP2	-6.54	18	-1.41	0.0788	1707	0.756	0.921	14685	1.03
RAB33A	-6.54	18	-1.41	0.0788	1708	0.756	0.921	14684	1.03
TPSG1	-5.97	15	-1.41	0.0788	1709	0.756	0.921	14683	1.03
ARL16	-5.97	15	-1.41	0.0788	1710	0.756	0.921	14682	1.03
PACRGL	-3.77	6	-1.41	0.0789	1711	0.756	0.921	14681	1.03
STX12	-6.54	18	-1.41	0.0789	1712	0.756	0.921	14680	1.03
FOXA1	-6.53	18	-1.41	0.079	1713	0.756	0.921	14679	1.03
SRRM4	-6.53	18	-1.41	0.079	1714	0.755	0.921	14678	1.03
CDC42EP1	-5.96	15	-1.41	0.079	1715	0.755	0.921	14677	1.03
C5orf47	-5.33	12	-1.41	0.0791	1716	0.755	0.921	14676	1.03
OARD1	-3.77	6	-1.41	0.0791	1717	0.755	0.921	14675	1.03
PSD3	-6.53	18	-1.41	0.0791	1718	0.755	0.921	14674	1.03
ELL2	-6.53	18	-1.41	0.0792	1719	0.756	0.921	14673	1.03
SNAP29	-6.52	18	-1.41	0.0793	1720	0.756	0.921	14672	1.03
AMER1	-5.95	15	-1.41	0.0794	1721	0.756	0.921	14671	1.03
CHTF8	-5.95	15	-1.41	0.0796	1722	0.757	0.92	14670	1.03
AP1M2	-6.51	18	-1.41	0.0796	1723	0.757	0.92	14669	1.03
METTL3	-6.51	18	-1.41	0.0796	1724	0.757	0.92	14668	1.03
STOML1	-6.14	16	-1.41	0.0797	1725	0.757	0.92	14667	1.03
SLC3A1	-6.51	18	-1.41	0.0797	1726	0.757	0.92	14666	1.03
RNPC3	-6.51	18	-1.41	0.0797	1727	0.757	0.92	14665	1.03
SPATS1	-6.51	18	-1.41	0.0798	1728	0.757	0.92	14664	1.03
ASB12	-5.94	15	-1.41	0.0798	1729	0.756	0.92	14663	1.03
ACER1	-6.5	18	-1.41	0.0798	1730	0.756	0.92	14662	1.03
SLC41A3	-6.5	18	-1.41	0.0799	1731	0.756	0.92	14661	1.03
PRPF31	-6.13	16	-1.41	0.0799	1732	0.756	0.92	14660	1.03
PPP1R7	-6.5	18	-1.41	0.0799	1733	0.756	0.92	14659	1.03
TAX1BP1	-6.5	18	-1.41	0.08	1734	0.756	0.92	14658	1.03
ANXA5	-5.93	15	-1.41	0.08	1735	0.756	0.92	14657	1.03
RNF144A	-6.5	18	-1.4	0.08	1736	0.756	0.92	14656	1.03
MRPS30	-5.93	15	-1.4	0.08	1737	0.755	0.92	14655	1.03
RASGRF2	-6.5	18	-1.4	0.0801	1738	0.755	0.92	14654	1.03
ATXN3	-5.93	15	-1.4	0.0802	1739	0.756	0.92	14653	1.03
RNPEPL1	-6.49	18	-1.4	0.0802	1740	0.756	0.92	14652	1.03
DLX2	-6.49	18	-1.4	0.0802	1741	0.755	0.92	14651	1.03
BTBD1	-6.49	18	-1.4	0.0803	1742	0.756	0.92	14650	1.03
C14orf183	-6.49	18	-1.4	0.0804	1743	0.756	0.92	14649	1.03
SPRY2	-5.29	12	-1.4	0.0806	1744	0.758	0.919	14648	1.03
EPDR1	-6.48	18	-1.4	0.0806	1745	0.757	0.919	14647	1.03
FBXW2	-6.48	18	-1.4	0.0806	1746	0.757	0.919	14646	1.03
DDR2	-6.47	18	-1.4	0.0807	1747	0.757	0.919	14645	1.03
WWOX	-6.47	18	-1.4	0.0807	1748	0.757	0.919	14644	1.03
G3BP1	-3.74	6	-1.4	0.0808	1749	0.757	0.919	14643	1.03
EMC10	-6.47	18	-1.4	0.0808	1750	0.757	0.919	14642	1.03
PTPN14	-6.47	18	-1.4	0.0809	1751	0.757	0.919	14641	1.03
GSTO2	-6.47	18	-1.4	0.081	1752	0.757	0.919	14640	1.03
MS4A10	-5.9	15	-1.4	0.0811	1753	0.758	0.919	14639	1.03
C1orf65	-6.46	18	-1.4	0.0811	1754	0.758	0.919	14638	1.03
CDR1	-4.57	9	-1.4	0.0811	1755	0.757	0.919	14637	1.03
TRPC4	-6.46	18	-1.4	0.0811	1756	0.757	0.919	14636	1.03
SHH	-6.46	18	-1.4	0.0811	1757	0.757	0.919	14635	1.03
SLC28A2	-6.46	18	-1.4	0.0812	1758	0.757	0.919	14634	1.03
ZNF645	-5.89	15	-1.4	0.0812	1759	0.757	0.919	14633	1.03
SLC50A1	-6.45	18	-1.4	0.0814	1760	0.758	0.919	14632	1.03
TMEM60	-4.56	9	-1.4	0.0814	1761	0.758	0.919	14631	1.03
STARD3NL	-6.44	18	-1.39	0.0816	1762	0.759	0.918	14630	1.03
IKZF5	-5.88	15	-1.39	0.0817	1763	0.759	0.918	14629	1.03
NEDD4	-6.44	18	-1.39	0.0817	1764	0.759	0.918	14628	1.03
MDS2	-3.72	6	-1.39	0.0817	1765	0.759	0.918	14627	1.03
SIL1	-6.44	18	-1.39	0.0817	1766	0.759	0.918	14626	1.03
ATP10A	-6.44	18	-1.39	0.0818	1767	0.759	0.918	14625	1.03
OTOP1	-4.55	9	-1.39	0.0818	1768	0.759	0.918	14624	1.03
NBR1	-6.43	18	-1.39	0.0819	1769	0.759	0.918	14623	1.03
TMEM89	-6.43	18	-1.39	0.082	1770	0.759	0.918	14622	1.03
TIAF1	-5.25	12	-1.39	0.082	1771	0.759	0.918	14621	1.03
CLDND1	-6.42	18	-1.39	0.0823	1772	0.761	0.918	14620	1.03
OVOL2	-6.42	18	-1.39	0.0823	1773	0.761	0.918	14619	1.03
VDR	-6.41	18	-1.39	0.0825	1774	0.762	0.918	14618	1.03
RGS11	-6.41	18	-1.39	0.0825	1775	0.762	0.917	14617	1.03
SRP54	-5.01	11	-1.39	0.0827	1776	0.763	0.917	14616	1.03
PTGER4	-5.84	15	-1.39	0.0828	1777	0.764	0.917	14615	1.03
NARS	-5.84	15	-1.39	0.0828	1778	0.763	0.917	14614	1.03
HLA-DOA	-6.4	18	-1.39	0.0828	1779	0.763	0.917	14613	1.03
ARL5B	-3.7	6	-1.39	0.0828	1780	0.763	0.917	14612	1.03
HAP1	-6.4	18	-1.39	0.0829	1781	0.763	0.917	14611	1.03
SART1	-6.4	18	-1.39	0.0829	1782	0.763	0.917	14610	1.03
GAS2L2	-6.4	18	-1.39	0.083	1783	0.763	0.917	14609	1.03
GFI1B	-6.21	17	-1.39	0.083	1784	0.763	0.917	14608	1.03
KAT5	-6.03	16	-1.38	0.0831	1785	0.763	0.917	14607	1.03
TBXAS1	-6.39	18	-1.38	0.0831	1786	0.763	0.917	14606	1.03
RPGRIP1L	-6.39	18	-1.38	0.0832	1787	0.763	0.917	14605	1.03
AHSG	-6.39	18	-1.38	0.0832	1788	0.763	0.917	14604	1.03
TRHDE	-6.38	18	-1.38	0.0833	1789	0.763	0.917	14603	1.03
SYPL1	-4.51	9	-1.38	0.0833	1790	0.763	0.917	14602	1.03
ZC4H2	-6.38	18	-1.38	0.0833	1791	0.763	0.917	14601	1.03
ARID4B	-6.38	18	-1.38	0.0835	1792	0.763	0.917	14600	1.03
IGFBPL1	-6.38	18	-1.38	0.0835	1793	0.763	0.917	14599	1.03
SIRT5	-6.38	18	-1.38	0.0835	1794	0.762	0.917	14598	1.03
CNNM4	-6.2	17	-1.38	0.0835	1795	0.763	0.916	14597	1.03
CPA2	-6.38	18	-1.38	0.0835	1796	0.762	0.916	14596	1.03
OPRL1	-6.38	18	-1.38	0.0835	1797	0.762	0.916	14595	1.03
SERHL2	-5.2	12	-1.38	0.0836	1798	0.762	0.916	14594	1.03
PRICKLE3	-6.37	18	-1.38	0.0836	1799	0.762	0.916	14593	1.03
TAB3	-6.37	18	-1.38	0.0838	1800	0.763	0.916	14592	1.03
LTB4R2	-6.37	18	-1.38	0.0838	1801	0.763	0.916	14591	1.03
IFIT3	-5.19	12	-1.38	0.084	1802	0.764	0.916	14590	1.03
DNAH8	-6.36	18	-1.38	0.0841	1803	0.764	0.916	14589	1.03
NFIX	-6.36	18	-1.38	0.0841	1804	0.764	0.916	14588	1.03
TMEM107	-6.36	18	-1.38	0.0841	1805	0.764	0.916	14587	1.03
TCF7L2	-6.36	18	-1.38	0.0842	1806	0.764	0.916	14586	1.03
C1orf185	-3.67	6	-1.38	0.0842	1807	0.764	0.916	14585	1.03
EME2	-6.35	18	-1.38	0.0843	1808	0.764	0.916	14584	1.03
NIPSNAP3B	-3.67	6	-1.38	0.0844	1809	0.764	0.916	14583	1.03
TM2D1	-5.8	15	-1.38	0.0844	1810	0.764	0.916	14582	1.03
DMTF1	-6.35	18	-1.38	0.0844	1811	0.764	0.916	14581	1.03
PPHLN1	-6.34	18	-1.38	0.0845	1812	0.764	0.916	14580	1.03
NKX2-8	-6.34	18	-1.38	0.0845	1813	0.764	0.916	14579	1.03
DHRS3	-6.34	18	-1.37	0.0846	1814	0.764	0.915	14578	1.03
NUP133	-6.34	18	-1.37	0.0846	1815	0.764	0.915	14577	1.03
CHDH	-6.34	18	-1.37	0.0846	1816	0.764	0.915	14576	1.03
SLC47A1	-6.34	18	-1.37	0.0846	1817	0.764	0.915	14575	1.03
TLR2	-5.79	15	-1.37	0.0847	1818	0.763	0.915	14574	1.03
SLC12A1	-6.34	18	-1.37	0.0847	1819	0.763	0.915	14573	1.03
NEK4	-6.33	18	-1.37	0.0848	1820	0.764	0.915	14572	1.03
LRIG3	-6.33	18	-1.37	0.0848	1821	0.763	0.915	14571	1.03
ZMYM6NB	-6.33	18	-1.37	0.0848	1822	0.763	0.915	14570	1.03
TSGA13	-5.17	12	-1.37	0.0848	1823	0.763	0.915	14569	1.03
HGF	-6.33	18	-1.37	0.0849	1824	0.763	0.915	14568	1.03
MARCO	-5.97	16	-1.37	0.0849	1825	0.763	0.915	14567	1.03
BPIFA3	-5.78	15	-1.37	0.0849	1826	0.762	0.915	14566	1.03
ACOX3	-6.33	18	-1.37	0.085	1827	0.763	0.915	14565	1.03
OR51F2	-5.17	12	-1.37	0.085	1828	0.762	0.915	14564	1.03
CASQ2	-6.32	18	-1.37	0.0851	1829	0.762	0.915	14563	1.03
POR	-6.32	18	-1.37	0.0851	1830	0.762	0.915	14562	1.03
YAF2	-6.32	18	-1.37	0.0852	1831	0.763	0.915	14561	1.03
SNX24	-4.47	9	-1.37	0.0853	1832	0.763	0.915	14560	1.03
RSPH1	-6.32	18	-1.37	0.0854	1833	0.763	0.915	14559	1.03
HMBOX1	-6.31	18	-1.37	0.0854	1834	0.764	0.915	14558	1.03
MKX	-6.31	18	-1.37	0.0856	1835	0.764	0.914	14557	1.03
TMX4	-6.31	18	-1.37	0.0856	1836	0.764	0.914	14556	1.03
HILPDA	-4.46	9	-1.37	0.0856	1837	0.764	0.914	14555	1.03
IFIT1	-5.15	12	-1.37	0.0857	1838	0.764	0.914	14554	1.03
SLC41A2	-5.15	12	-1.37	0.0857	1839	0.764	0.914	14553	1.03
RASA2	-6.3	18	-1.37	0.0858	1840	0.764	0.914	14552	1.03
SCO1	-4.92	11	-1.36	0.0861	1841	0.767	0.914	14551	1.03
MIS18A	-5.74	15	-1.36	0.0861	1842	0.767	0.914	14550	1.03
OTUD6A	-5.74	15	-1.36	0.0862	1843	0.766	0.914	14549	1.03
TAL1	-6.29	18	-1.36	0.0862	1844	0.766	0.914	14548	1.03
TRIP6	-6.28	18	-1.36	0.0863	1845	0.767	0.914	14547	1.03
UBR5	-6.28	18	-1.36	0.0864	1846	0.767	0.914	14546	1.03
C10orf118	-6.28	18	-1.36	0.0864	1847	0.767	0.914	14545	1.03
SLC5A3	-5.13	12	-1.36	0.0864	1848	0.767	0.914	14544	1.03
DNASE1L1	-6.28	18	-1.36	0.0865	1849	0.767	0.914	14543	1.03
DZANK1	-6.28	18	-1.36	0.0865	1850	0.766	0.914	14542	1.03
TLDC2	-6.27	18	-1.36	0.0866	1851	0.767	0.913	14541	1.03
AIF1L	-6.27	18	-1.36	0.0867	1852	0.767	0.913	14540	1.03
USP25	-6.27	18	-1.36	0.0867	1853	0.767	0.913	14539	1.03
SYK	-6.27	18	-1.36	0.0868	1854	0.767	0.913	14538	1.03
GJC2	-5.72	15	-1.36	0.0868	1855	0.767	0.913	14537	1.03
SOX3	-6.27	18	-1.36	0.0869	1856	0.767	0.913	14536	1.03
RBP4	-6.27	18	-1.36	0.0869	1857	0.767	0.913	14535	1.03
SLC16A1	-5.52	14	-1.36	0.0869	1858	0.767	0.913	14534	1.03
NCAPH	-5.9	16	-1.36	0.0869	1859	0.767	0.913	14533	1.03
GATA1	-6.26	18	-1.36	0.087	1860	0.767	0.913	14532	1.03
PSORS1C2	-5.71	15	-1.36	0.0871	1861	0.767	0.913	14531	1.03
PLEKHO2	-6.26	18	-1.36	0.0871	1862	0.766	0.913	14530	1.03
APOH	-6.26	18	-1.36	0.0871	1863	0.766	0.913	14529	1.03
CUTA	-6.26	18	-1.36	0.0871	1864	0.766	0.913	14528	1.03
SCTR	-6.26	18	-1.36	0.0871	1865	0.766	0.913	14527	1.03
TRAT1	-3.61	6	-1.36	0.0872	1866	0.766	0.913	14526	1.03
DYNC1I1	-6.25	18	-1.36	0.0872	1867	0.766	0.913	14525	1.03
MSC	-6.25	18	-1.36	0.0872	1868	0.766	0.913	14524	1.03
TMEM143	-6.25	18	-1.36	0.0873	1869	0.765	0.913	14523	1.03
MOSPD1	-5.1	12	-1.36	0.0873	1870	0.765	0.913	14522	1.03
NRL	-5.71	15	-1.36	0.0873	1871	0.765	0.913	14521	1.03
GRIN1	-6.25	18	-1.36	0.0874	1872	0.765	0.913	14520	1.03
F2RL2	-4.42	9	-1.36	0.0874	1873	0.765	0.913	14519	1.03
GORAB	-6.25	18	-1.36	0.0874	1874	0.764	0.913	14518	1.03
TFAP2C	-6.25	18	-1.36	0.0874	1875	0.764	0.913	14517	1.03
ADAMTS20	-6.24	18	-1.36	0.0876	1876	0.766	0.912	14516	1.03
MIA2	-5.1	12	-1.36	0.0876	1877	0.765	0.912	14515	1.03
ANK1	-6.24	18	-1.35	0.0877	1878	0.766	0.912	14514	1.03
SH2B1	-6.23	18	-1.35	0.0878	1879	0.766	0.912	14513	1.03
MAP2K1	-4.4	9	-1.35	0.088	1880	0.767	0.912	14512	1.03
AUNIP	-5.69	15	-1.35	0.088	1881	0.767	0.912	14511	1.03
ZNF831	-6.23	18	-1.35	0.088	1882	0.767	0.912	14510	1.03
CTNNB1	-6.23	18	-1.35	0.0881	1883	0.767	0.912	14509	1.03
ADORA3	-6.22	18	-1.35	0.0881	1884	0.767	0.912	14508	1.03
TMEM132E	-6.22	18	-1.35	0.0881	1885	0.766	0.912	14507	1.03
OR2G6	-4.4	9	-1.35	0.0882	1886	0.766	0.912	14506	1.03
HEMGN	-3.59	6	-1.35	0.0882	1887	0.766	0.912	14505	1.03
KHDRBS2	-6.22	18	-1.35	0.0884	1888	0.767	0.912	14504	1.03
AJUBA	-6.22	18	-1.35	0.0884	1889	0.767	0.912	14503	1.03
NRCAM	-6.21	18	-1.35	0.0885	1890	0.767	0.912	14502	1.03
LPAR1	-6.21	18	-1.35	0.0886	1891	0.768	0.911	14501	1.03
ANGPTL6	-5.85	16	-1.35	0.0887	1892	0.769	0.911	14500	1.03
PHF7	-6.2	18	-1.35	0.0887	1893	0.768	0.911	14499	1.03
C3orf38	-5.07	12	-1.35	0.0887	1894	0.768	0.911	14498	1.03
LACTB2	-5.06	12	-1.35	0.0888	1895	0.768	0.911	14497	1.03
PLAC8	-4.39	9	-1.35	0.0888	1896	0.768	0.911	14496	1.03
CER1	-6.2	18	-1.35	0.0888	1897	0.768	0.911	14495	1.03
CXXC11	-5.66	15	-1.35	0.089	1898	0.768	0.911	14494	1.03
TTC5	-6.2	18	-1.35	0.089	1899	0.768	0.911	14493	1.03
RNMT	-5.46	14	-1.35	0.089	1900	0.768	0.911	14492	1.03
PLOD1	-6.19	18	-1.35	0.0891	1901	0.768	0.911	14491	1.03
YTHDF3	-6.19	18	-1.35	0.0891	1902	0.768	0.911	14490	1.03
DTX3	-6.19	18	-1.35	0.0892	1903	0.768	0.911	14489	1.03
GALP	-5.05	12	-1.35	0.0892	1904	0.768	0.911	14488	1.03
DACH2	-6.19	18	-1.35	0.0893	1905	0.768	0.911	14487	1.03
TNFSF11	-6.19	18	-1.35	0.0893	1906	0.768	0.911	14486	1.03
CDK14	-6.18	18	-1.34	0.0893	1907	0.768	0.911	14485	1.03
SNAPC3	-4.37	9	-1.34	0.0893	1908	0.768	0.911	14484	1.03
DMRTC2	-6.18	18	-1.34	0.0894	1909	0.768	0.911	14483	1.03
NHLRC3	-5.64	15	-1.34	0.0894	1910	0.768	0.911	14482	1.03
ANKRD33	-6.17	18	-1.34	0.0899	1911	0.771	0.91	14481	1.03
MSH3	-6.17	18	-1.34	0.0899	1912	0.77	0.91	14480	1.03
XAF1	-6.17	18	-1.34	0.0899	1913	0.771	0.91	14479	1.03
PMP22	-6.17	18	-1.34	0.0899	1914	0.77	0.91	14478	1.03
LRRC61	-5.44	14	-1.34	0.09	1915	0.77	0.91	14477	1.03
OR4E2	-6.16	18	-1.34	0.09	1916	0.77	0.91	14476	1.03
EIF1AD	-4.11	8	-1.34	0.0902	1917	0.771	0.91	14475	1.03
C2orf70	-6.16	18	-1.34	0.0902	1918	0.77	0.91	14474	1.03
PANX2	-6.16	18	-1.34	0.0903	1919	0.771	0.91	14473	1.03
SDIM1	-3.55	6	-1.34	0.0903	1920	0.771	0.91	14472	1.03
STK16	-5.62	15	-1.34	0.0903	1921	0.771	0.91	14471	1.03
BBS10	-6.15	18	-1.34	0.0905	1922	0.772	0.91	14470	1.03
TRIM67	-6.15	18	-1.34	0.0905	1923	0.771	0.91	14469	1.03
EPHX2	-5.97	17	-1.34	0.0906	1924	0.772	0.909	14468	1.03
OR6A2	-4.35	9	-1.34	0.0906	1925	0.771	0.909	14467	1.03
BRK1	-4.34	9	-1.34	0.0906	1926	0.771	0.909	14466	1.03
CSF3	-5.02	12	-1.34	0.0906	1927	0.771	0.909	14465	1.03
ZBTB33	-5.01	12	-1.34	0.0909	1928	0.772	0.909	14464	1.03
SLITRK6	-5.6	15	-1.33	0.091	1929	0.773	0.909	14463	1.03
TCF21	-6.12	18	-1.33	0.0913	1930	0.775	0.909	14462	1.03
ATP7B	-6.12	18	-1.33	0.0913	1931	0.775	0.909	14461	1.03
UNKL	-6.12	18	-1.33	0.0915	1932	0.776	0.909	14460	1.03
STX5	-5.58	15	-1.33	0.0916	1933	0.777	0.908	14459	1.03
SHISA5	-6.11	18	-1.33	0.0917	1934	0.777	0.908	14458	1.03
ELAVL3	-6.11	18	-1.33	0.0917	1935	0.777	0.908	14457	1.03
SAMD3	-6.11	18	-1.33	0.0917	1936	0.777	0.908	14456	1.03
ARF1	-4.32	9	-1.33	0.0918	1937	0.777	0.908	14455	1.03
DHFR	-4.32	9	-1.33	0.0918	1938	0.777	0.908	14454	1.03
RASGRP1	-6.1	18	-1.33	0.0918	1939	0.776	0.908	14453	1.03
BRAT1	-6.1	18	-1.33	0.092	1940	0.777	0.908	14452	1.03
EME1	-6.1	18	-1.33	0.092	1941	0.777	0.908	14451	1.03
SMG5	-6.1	18	-1.33	0.0921	1942	0.778	0.908	14450	1.03
CA5B	-5.56	15	-1.33	0.0922	1943	0.778	0.908	14449	1.03
MLF1	-6.09	18	-1.33	0.0922	1944	0.777	0.908	14448	1.03
CCDC130	-6.09	18	-1.33	0.0923	1945	0.778	0.908	14447	1.03
RABGGTA	-6.09	18	-1.33	0.0923	1946	0.777	0.908	14446	1.03
CSMD2	-6.09	18	-1.33	0.0924	1947	0.778	0.908	14445	1.03
UNC5D	-6.09	18	-1.33	0.0924	1948	0.778	0.908	14444	1.03
ZNF610	-3.51	6	-1.33	0.0925	1949	0.778	0.908	14443	1.03
ERN2	-6.08	18	-1.32	0.0927	1950	0.779	0.907	14442	1.03
GOLGA4	-6.08	18	-1.32	0.0927	1951	0.779	0.907	14441	1.03
C6orf164	-3.51	6	-1.32	0.0927	1952	0.779	0.907	14440	1.03
DLD	-4.05	8	-1.32	0.0927	1953	0.778	0.907	14439	1.03
NEU3	-6.07	18	-1.32	0.0928	1954	0.778	0.907	14438	1.03
MLANA	-4.96	12	-1.32	0.0929	1955	0.779	0.907	14437	1.03
RPL22	-3.51	6	-1.32	0.0929	1956	0.779	0.907	14436	1.03
KCNMB2	-6.07	18	-1.32	0.093	1957	0.779	0.907	14435	1.03
BCL2L1	-6.07	18	-1.32	0.0931	1958	0.779	0.907	14434	1.03
OR2M4	-4.95	12	-1.32	0.0931	1959	0.779	0.907	14433	1.03
NPEPPS	-6.06	18	-1.32	0.0933	1960	0.78	0.907	14432	1.03
ZNF639	-3.5	6	-1.32	0.0934	1961	0.781	0.907	14431	1.03
FAM76A	-4.28	9	-1.32	0.0934	1962	0.781	0.907	14430	1.03
GTSF1L	-3.49	6	-1.32	0.0936	1963	0.782	0.906	14429	1.03
ALOX5AP	-6.05	18	-1.32	0.0937	1964	0.782	0.906	14428	1.03
TEDDM1	-4.94	12	-1.32	0.0937	1965	0.782	0.906	14427	1.03
PTPN21	-6.05	18	-1.32	0.0937	1966	0.782	0.906	14426	1.03
CAMSAP2	-6.04	18	-1.32	0.0938	1967	0.781	0.906	14425	1.03
RCOR3	-6.04	18	-1.32	0.0938	1968	0.781	0.906	14424	1.03
HOXB7	-6.04	18	-1.32	0.0938	1969	0.781	0.906	14423	1.03
SNX33	-6.04	18	-1.32	0.094	1970	0.782	0.906	14422	1.03
EFCC1	-6.04	18	-1.32	0.094	1971	0.782	0.906	14421	1.03
OR4C3	-3.49	6	-1.32	0.094	1972	0.781	0.906	14420	1.03
NDRG2	-5.87	17	-1.32	0.094	1973	0.781	0.906	14419	1.03
MEA1	-6.04	18	-1.32	0.0941	1974	0.781	0.906	14418	1.03
SLFN14	-6.03	18	-1.32	0.0942	1975	0.781	0.906	14417	1.03
SAMD11	-6.03	18	-1.32	0.0942	1976	0.781	0.906	14416	1.03
TGFBR3	-6.03	18	-1.31	0.0943	1977	0.782	0.906	14415	1.03
CYLC1	-3.48	6	-1.31	0.0944	1978	0.782	0.906	14414	1.03
SUGP1	-6.02	18	-1.31	0.0946	1979	0.783	0.905	14413	1.03
RSAD2	-6.02	18	-1.31	0.0946	1980	0.783	0.905	14412	1.03
IL12A	-5.49	15	-1.31	0.0946	1981	0.783	0.905	14411	1.03
STPG2	-6.01	18	-1.31	0.0948	1982	0.784	0.905	14410	1.03
PLA2G2F	-6.01	18	-1.31	0.0949	1983	0.784	0.905	14409	1.03
C17orf97	-5.84	17	-1.31	0.095	1984	0.785	0.905	14408	1.03
C20orf144	-6	18	-1.31	0.0951	1985	0.785	0.905	14407	1.03
KIR3DL1	-4.25	9	-1.31	0.0951	1986	0.785	0.905	14406	1.03
GLIS3	-6	18	-1.31	0.0952	1987	0.785	0.905	14405	1.03
HPSE	-6	18	-1.31	0.0952	1988	0.785	0.905	14404	1.03
SLC25A44	-6	18	-1.31	0.0952	1989	0.785	0.905	14403	1.03
ANKIB1	-6	18	-1.31	0.0953	1990	0.785	0.905	14402	1.03
FILIP1L	-5.48	15	-1.31	0.0953	1991	0.784	0.905	14401	1.03
MID1	-6	18	-1.31	0.0953	1992	0.784	0.905	14400	1.03
NUP93	-5.99	18	-1.31	0.0954	1993	0.785	0.905	14399	1.03
NLRP4	-5.99	18	-1.31	0.0954	1994	0.784	0.905	14398	1.03
TMEM176B	-5.99	18	-1.31	0.0954	1995	0.784	0.905	14397	1.03
C1orf56	-4.89	12	-1.31	0.0955	1996	0.785	0.904	14396	1.03
YIPF2	-5.99	18	-1.31	0.0956	1997	0.784	0.904	14395	1.03
SMC1B	-5.47	15	-1.31	0.0956	1998	0.784	0.904	14394	1.03
IGSF3	-5.99	18	-1.31	0.0956	1999	0.784	0.904	14393	1.03
[truncated: 14,392 more rows]
